# Supplementary material for: Tracking Global Transmission Dynamics of the Plasmid-Mediated mcr Gene: A Genomic Epidemiological Analysis
Source: Microorganisms. 2025 Dec 22;14(1):28. doi: 10.3390/microorganisms14010028 (PMC12844032; doi:10.3390/microorganisms14010028)
Supplement: Supplementary file 1 [file microorganisms-14-00028-s001.zip]

Archive with 2 entries (2 files):
- microorganisms-3998395-supplementary.pdf
- Supplementary tables.xlsx
