# Supplementary material for: Tracking Global Transmission Dynamics of the Plasmid-Mediated mcr Gene: A Genomic Epidemiological Analysis
Source: Microorganisms. 2025 Dec 22;14(1):28. doi: 10.3390/microorganisms14010028 (PMC12844032; doi:10.3390/microorganisms14010028)
Supplement: Supplementary file 1 [file microorganisms-14-00028-s001.zip › Supplementary tables.xlsx]

## Sheet: Table S1
Table S1 Basic information of 13344 genomes used in this study
Assembly ID	BioSample ID	Organism	Salmonella enterica_serotype	Escherichia coli_serotype	Species(NCBI Taxonomy ID)	MLST	Genome Length	Contig number	N50	Assembly Level	mcr type	Collection Year	Country	Continent	Host Source
GCA_001901965.1	SAMN05728464	Aeromonas salmonicida			645	Unknown	4823596	115	108711	Contig	mcr-3	1968	Norway	Europe	Animal
GCA_016077535.1	SAMN09426150	Cronobacter malonaticus			413503	7	4621598	82	168543	Contig	mcr-9	1973	USA	North America	Clinical
GCA_003009065.1	SAMN07983309	Escherichia coli		O48:H34	562	5229	5313146	163	150752	Scaffold	mcr-1	1975	China	Asia	Animal
GCA_016076695.1	SAMN09426149	Cronobacter malonaticus			413503	7	4646579	93	143390	Contig	mcr-9	1975	USA	North America	Clinical
GCA_012753875.1	SAMEA3529362	Escherichia coli		O8:H40	562	1115	5018273	128	122369	Contig	mcr-9	1976	Denmark	Europe	Unknown
GCA_034837115.1	SAMN39192653	Cronobacter sakazakii			28141	4	4896859	62	236601	Contig	mcr-9	1977	Unknown	Unknown	Unknown
GCA_029014345.1	SAMN31858844	Salmonella enterica	Ohio		28901	329	5247160	58	298461	Contig	mcr-9	1980	Germany	Europe	Food
GCA_001643305.1	SAMN04449999	Aeromonas salmonicida			645	2	4728143	119	89474	Contig	mcr-3	1980	USA	North America	Animal
GCA_029644565.1	SAMN32727317	Salmonella enterica	Ohio		28901	329	5196417	258	38212	Contig	mcr-9	1980	Germany	Europe	Food
GCA_017258015.1	SAMN11268712	Enterobacter hormaechei			158836	Unknown	5018642	164	95994	Contig	mcr-9	1982	Canada	North America	Food
GCA_016070755.1	SAMN11268680	Cronobacter sakazakii			28141	4	4534128	116	89032	Contig	mcr-9	1982	Canada	North America	Food
GCA_016070715.1	SAMN11268719	Cronobacter sakazakii			28141	73	4587288	142	64656	Contig	mcr-9	1982	Canada	North America	Environment
GCA_016576485.1	SAMN11268659	Cronobacter sakazakii			28141	1	4589900	137	88157	Contig	mcr-9	1982	Canada	North America	Environment
GCA_016070875.1	SAMN11268697	Cronobacter sakazakii			28141	13	4592330	120	80573	Contig	mcr-9	1982	Canada	North America	Clinical
GCA_028898885.1	SAMN31881052	Escherichia coli		O39:H10	562	297	5366855	4	4898971	Complete	mcr-1	1984	China	Asia	Clinical
GCA_015651045.1	SAMD00097452	Salmonella enterica	Typhimurium		28901	19	5053892	59	196964	Contig	mcr-5	1985	Japan	Asia	Animal
GCA_037546725.1	SAMN26332100	Aeromonas salmonicida			645	2	4672713	117	101849	Contig	mcr-3	1985	Norway	Europe	Animal
GCA_037546665.1	SAMN26332101	Aeromonas salmonicida			645	2	4695966	134	101851	Contig	mcr-3	1985	Norway	Europe	Animal
GCA_037546645.1	SAMN26332103	Aeromonas salmonicida			645	2	4696770	130	110782	Contig	mcr-3	1985	Norway	Europe	Animal
GCA_037546745.1	SAMN26332102	Aeromonas salmonicida			645	2	4719594	138	89333	Contig	mcr-3	1985	Norway	Europe	Animal
GCA_037546305.1	SAMN26332110	Aeromonas salmonicida			645	2	4816270	136	80365	Contig	mcr-3	1985	Norway	Europe	Animal
GCA_009256545.1	SAMN02367678	Salmonella enterica	Heidelberg		28901	15	4986299	51	193688	Contig	mcr-9	1987	USA	North America	Animal
GCA_016025635.1	SAMEA7129690	Salmonella enterica	Heidelberg		28901	15	5045805	47	262587	Contig	mcr-9	1987	USA	North America	Animal
GCA_023108375.1	SAMN27544343	Aeromonas salmonicida			645	2	4738132	123	115329	Contig	mcr-3	1988	Norway	Europe	Animal
GCA_020683025.1	SAMN22480857	Aeromonas salmonicida			645	2	5044668	9	4731770	Complete	mcr-3	1989	USA	North America	Animal
GCA_029162425.1	SAMEA4392584	Aeromonas salmonicida			645	1973	4881632	110	111691	Contig	mcr-3	1991	UK	Europe	Animal
GCA_029162365.1	SAMEA4392588	Aeromonas salmonicida			645	2	5026718	115	99323	Contig	mcr-3	1991	Denmark	Europe	Animal
GCA_001309235.1	SAMN02840818	Cronobacter sakazakii			28141	Unknown	4796520	72	196052	Scaffold	mcr-9	1994	France	Europe	Environment
GCA_029162185.1	SAMEA4392605	Aeromonas salmonicida			645	2	5010701	139	99323	Contig	mcr-3	1996	Denmark	Europe	Animal
GCA_029159765.1	SAMEA4392609	Aeromonas salmonicida			645	2	4952599	125	98490	Contig	mcr-3	1997	Denmark	Europe	Animal
GCA_002769355.1	SAMD00076000	Escherichia coli		O26:H11	562	21	5533043	262	113911	Scaffold	mcr-5	1997	Japan	Asia	Clinical
GCA_014842795.1	SAMN10086820	Enterobacter hormaechei			158836	65	5145128	74	307315	Contig	mcr-9	1998	Pakistan	Asia	Clinical
GCA_001702455.1	SAMN05464624	Citrobacter freundii			546	415	5557564	4	5134500	Complete	mcr-10	1998	China	Asia	Clinical
GCA_002769515.1	SAMD00076010	Escherichia coli		O26:H11	562	21	5605962	250	104072	Scaffold	mcr-5	1998	Japan	Asia	Clinical
GCA_006388755.1	SAMN02843430	Salmonella enterica	Liverpool		28901	1959	5314798	67	225107	Contig	mcr-9	1999	USA	North America	Food
GCA_001643275.2	SAMN04449844	Aeromonas salmonicida			645	2	4897684	5	4702618	Complete	mcr-3	1999	USA	North America	Animal
GCA_002765555.1	SAMD00075844	Escherichia coli		O26:H11	562	21	5706364	288	104910	Scaffold	mcr-5	1999	Japan	Asia	Clinical
GCA_031951445.1	SAMN15205304	Escherichia coli		O4:H1	562	12	5504633	138	217419	Contig	mcr-9	2000	New Zealand	Oceania	Clinical
GCA_013414255.1	SAMN14609621	Salmonella enterica	Typhimurium		28901	19	5371612	126	93758	Scaffold	mcr-9	2000	Brazil	South America	Animal
GCA_003175675.1	SAMD00115685	Klebsiella pneumoniae			573	36	5659949	137	113766	Contig	mcr-9	2000	Unknown	Unknown	Clinical
GCA_019449305.1	SAMN20500117	Enterobacter hormaechei			158836	62	5049712	50	536975	Scaffold	mcr-9	2000	China	Asia	Clinical
GCA_031951505.1	SAMN15205306	Escherichia coli		O81:H31	562	101	5107837	94	201118	Contig	mcr-9	2000	New Zealand	Oceania	Clinical
GCA_019448635.1	SAMN20500119	Enterobacter hormaechei			158836	148	4915303	82	284067	Scaffold	mcr-9	2000	China	Asia	Clinical
GCA_014135585.1	SAMN09405610	Escherichia coli		O117:H25	562	635	4907948	186	60816	Contig	mcr-9	2000	USA	North America	Clinical
GCA_014154725.1	SAMN09405609	Escherichia coli		O117:H25	562	635	4913677	197	61779	Contig	mcr-9	2000	USA	North America	Clinical
GCA_020525705.1	SAMN22024809	Klebsiella pneumoniae			573	2276	6047783	7	5255898	Complete	mcr-10	2000	Netherlands	Europe	Environment
GCA_019448785.1	SAMN20500118	Enterobacter roggenkampii			1812935	Unknown	5063077	48	479654	Contig	mcr-9	2000	China	Asia	Clinical
GCA_001902105.1	SAMN05728471	Aeromonas salmonicida			645	2	4773773	109	119016	Contig	mcr-3	2000	UK	Europe	Animal
GCA_001902065.1	SAMN05728470	Aeromonas salmonicida			645	2	4776145	117	115671	Contig	mcr-3	2000	Norway	Europe	Animal
GCA_033821735.1	SAMN38266245	Escherichia coli		H39	562	10	5464865	331	48617	Contig	mcr-5	2000	Spain	Europe	Clinical
GCA_003966425.1	SAMD00129666	Escherichia coli		O111:H8	562	16	5935076	6	5470440	Complete	mcr-5	2001	Japan	Asia	Animal
GCA_022260795.1	SAMEA882276	Klebsiella pneumoniae			573	30	5837407	193	97078	Contig	mcr-9	2001	Australia	Oceania	Clinical
GCA_022498885.1	SAMN26366705	Klebsiella pneumoniae			573	30	5824819	131	213472	Contig	mcr-9	2001	Australia	Oceania	Clinical
GCA_019448815.1	SAMN20500121	Enterobacter hormaechei			158836	62	4884114	31	801418	Scaffold	mcr-9	2001	China	Asia	Clinical
GCA_019448895.1	SAMN20500120	Enterobacter hormaechei			158836	113	5065599	50	475610	Scaffold	mcr-9	2001	China	Asia	Clinical
GCA_900077595.1	SAMEA2273125	Enterobacter hormaechei			158836	133	5270548	48	330666	Scaffold	mcr-9	2001	UK	Europe	Clinical
GCA_900077705.1	SAMEA2273127	Enterobacter hormaechei			158836	190	5161776	41	471520	Scaffold	mcr-9	2001	UK	Europe	Clinical
GCA_900075755.1	SAMEA2273130	Enterobacter hormaechei			158836	278	4930404	64	182478	Scaffold	mcr-9	2001	UK	Europe	Clinical
GCA_006390475.1	SAMN05770193	Salmonella enterica	Mbandaka		28901	413	5018224	75	187852	Contig	mcr-9	2001	India	Asia	Others
GCA_019448855.1	SAMN20500122	Enterobacter hormaechei			158836	557	4913809	44	489670	Scaffold	mcr-9	2001	China	Asia	Clinical
GCA_031946945.1	SAMN15205372	Escherichia coli		O115:H16	562	4995	5012599	62	194596	Contig	mcr-9	2001	New Zealand	Oceania	Clinical
GCA_034837275.1	SAMN39192089	Cronobacter sakazakii			28141	1	4711891	64	232204	Contig	mcr-9	2001	Unknown	Unknown	Unknown
GCA_022260875.1	SAMEA882001	Klebsiella pneumoniae			573	5012	5720837	304	43397	Contig	mcr-9	2001	Australia	Oceania	Clinical
GCA_018137105.1	SAMN14008702	Klebsiella pneumoniae			573	671	5901365	232	90522	Contig	mcr-9	2001	Mexico	North America	Clinical
GCA_018137075.1	SAMN14008704	Klebsiella pneumoniae			573	671	5916569	223	95835	Contig	mcr-9	2001	Mexico	North America	Clinical
GCA_033220035.1	SAMN15205464	Escherichia coli		O4:H1	562	12	5298388	147	117469	Contig	mcr-9	2002	New Zealand	Oceania	Clinical
GCA_006389215.1	SAMN02640858	Salmonella enterica	Saintpaul		28901	27	4834891	47	214121	Contig	mcr-9	2002	USA	North America	Animal
GCA_006295185.1	SAMN02640902	Salmonella enterica	Saintpaul		28901	27	4893912	40	266625	Contig	mcr-9	2002	USA	North America	Animal
GCA_006389055.1	SAMN02640904	Salmonella enterica	Saintpaul		28901	27	4895247	29	382854	Contig	mcr-9	2002	USA	North America	Animal
GCA_006389115.1	SAMN02640863	Salmonella enterica	Saintpaul		28901	27	4899170	32	276307	Contig	mcr-9	2002	USA	North America	Animal
GCA_006296935.1	SAMN02640903	Salmonella enterica	Saintpaul		28901	27	4899290	29	395162	Contig	mcr-9	2002	USA	North America	Animal
GCA_006389035.1	SAMN02640922	Salmonella enterica	Saintpaul		28901	27	4899495	34	343958	Contig	mcr-9	2002	USA	North America	Animal
GCA_006389095.1	SAMN02640857	Salmonella enterica	Saintpaul		28901	27	4992147	43	255582	Contig	mcr-9	2002	USA	North America	Animal
GCA_900077145.1	SAMEA2273495	Enterobacter hormaechei			158836	50	5201487	46	237935	Scaffold	mcr-9	2002	UK	Europe	Clinical
GCA_900077055.1	SAMEA2273160	Enterobacter hormaechei			158836	65	5140903	49	337081	Scaffold	mcr-9	2002	UK	Europe	Clinical
GCA_026009875.1	SAMD00510822	Klebsiella pneumoniae			573	65	5920672	98	172416	Contig	mcr-9	2002	Japan	Asia	Unknown
GCA_030383205.1	SAMN35768944	Klebsiella pneumoniae			573	65	5920672	98	172416	Contig	mcr-9	2002	Japan	Asia	Clinical
GCA_900077185.1	SAMEA2273170	Enterobacter hormaechei			158836	108	5148872	67	266736	Scaffold	mcr-9	2002	UK	Europe	Clinical
GCA_900077175.1	SAMEA2273172	Enterobacter hormaechei			158836	118	5145981	64	218284	Scaffold	mcr-9	2002	UK	Europe	Clinical
GCA_900076945.1	SAMEA2273147	Enterobacter hormaechei			158836	128	4988230	71	253057	Scaffold	mcr-9	2002	UK	Europe	Clinical
GCA_001011725.1	SAMN03495964	Enterobacter hormaechei			158836	133	5166765	104	154838	Contig	mcr-9	2002	USA	North America	Clinical
GCA_900076965.1	SAMEA2273151	Enterobacter hormaechei			158836	133	5272558	51	282501	Scaffold	mcr-9	2002	UK	Europe	Clinical
GCA_026009895.1	SAMD00510823	Enterobacter hormaechei			158836	134	4962207	82	182473	Contig	mcr-9	2002	Japan	Asia	Unknown
GCA_030383215.1	SAMN35768945	Enterobacter hormaechei			158836	134	4962207	82	182473	Contig	mcr-9	2002	Japan	Asia	Unknown
GCA_900076955.1	SAMEA2273150	Enterobacter hormaechei			158836	182	4853483	46	307141	Scaffold	mcr-9	2002	UK	Europe	Clinical
GCA_900076925.1	SAMEA2273149	Enterobacter hormaechei			158836	233	4910245	52	281864	Scaffold	mcr-9	2002	UK	Europe	Clinical
GCA_900077045.1	SAMEA2273159	Enterobacter hormaechei			158836	278	4932848	61	187952	Scaffold	mcr-9	2002	UK	Europe	Clinical
GCA_900077065.1	SAMEA2273161	Enterobacter hormaechei			158836	278	4823519	55	206392	Scaffold	mcr-9	2002	UK	Europe	Clinical
GCA_900077235.1	SAMEA2273178	Enterobacter hormaechei			158836	286	5121703	83	174070	Scaffold	mcr-9	2002	UK	Europe	Clinical
GCA_900077245.1	SAMEA2273179	Enterobacter hormaechei			158836	286	5195587	92	174072	Scaffold	mcr-9	2002	UK	Europe	Clinical
GCA_016587535.1	SAMD00260018	Escherichia coli		O15:H1	562	393	5593123	12	5030419	Contig	mcr-9	2002	Japan	Asia	Unknown
GCA_005116565.2	SAMN11483247	Enterobacter hormaechei			158836	600	4688206	144	166747	Contig	mcr-9	2002	Morocco	Africa	Food
GCA_022496985.1	SAMN26366801	Klebsiella pneumoniae			573	1109	5784829	139	120593	Contig	mcr-9	2002	Australia	Oceania	Clinical
GCA_031947115.1	SAMN15205408	Escherichia coli		O51:H14	562	1406	5255682	106	144379	Contig	mcr-9	2002	New Zealand	Oceania	Clinical
GCA_019448685.1	SAMN20500124	Enterobacter kobei			208224	56	5180645	71	209462	Scaffold	mcr-9	2002	China	Asia	Clinical
GCA_019449285.1	SAMN20500123	Enterobacter kobei			208224	56	5217778	70	212605	Scaffold	mcr-9	2002	China	Asia	Clinical
GCA_900077215.1	SAMEA2273177	Enterobacter cloacae			550	774	5303249	27	726155	Scaffold	mcr-9	2002	UK	Europe	Clinical
GCA_900076715.1	SAMEA2273136	Enterobacter roggenkampii			1812935	803	5344942	88	195496	Scaffold	mcr-9	2002	UK	Europe	Clinical
GCA_005116545.2	SAMN11483246	Enterobacter hormaechei			158836	600	4741334	210	150767	Contig	mcr-9	2002	Morocco	Africa	Food
GCA_022260455.1	SAMEA882038	Klebsiella pneumoniae			573	1454	5770100	275	51277	Contig	mcr-9	2002	Australia	Oceania	Clinical
GCA_940677175.1	SAMEA14288407	Salmonella enterica	Virchow		28901	16	5063799	51	285320	Contig	mcr-9	2003	France	Europe	Animal
GCA_006388995.1	SAMN02640953	Salmonella enterica	Saintpaul		28901	27	4896585	39	342679	Contig	mcr-9	2003	USA	North America	Animal
GCA_006387295.1	SAMN02777773	Salmonella enterica	Saintpaul		28901	27	4897343	52	214536	Contig	mcr-9	2003	USA	North America	Animal
GCA_019449155.1	SAMN20500109	Enterobacter hormaechei			158836	93	5087947	53	392118	Scaffold	mcr-9	2003	China	Asia	Clinical
GCA_006239675.1	SAMN02640957	Salmonella enterica	Schwarzengrund		28901	96	5118804	44	304687	Contig	mcr-9	2003	USA	North America	Animal
GCA_012935255.1	SAMN02640938	Salmonella enterica	Schwarzengrund		28901	96	5147688	3	4754451	Complete	mcr-9	2003	USA	North America	Animal
GCA_006295115.1	SAMN02699643	Salmonella enterica	Schwarzengrund		28901	96	5148513	41	439497	Contig	mcr-9	2003	USA	North America	Animal
GCA_900077325.1	SAMEA2273187	Enterobacter hormaechei			158836	114	5200987	64	214699	Scaffold	mcr-9	2003	UK	Europe	Clinical
GCA_900077615.1	SAMEA2273225	Enterobacter hormaechei			158836	114	5023342	36	593660	Scaffold	mcr-9	2003	UK	Europe	Clinical
GCA_900077525.1	SAMEA2273215	Enterobacter hormaechei			158836	118	5220902	84	168651	Scaffold	mcr-9	2003	UK	Europe	Clinical
GCA_900077255.1	SAMEA2273182	Enterobacter hormaechei			158836	133	5053337	32	431162	Scaffold	mcr-9	2003	UK	Europe	Clinical
GCA_900077415.1	SAMEA2273196	Enterobacter hormaechei			158836	133	5301682	70	408954	Scaffold	mcr-9	2003	UK	Europe	Clinical
GCA_900077435.1	SAMEA2273491	Enterobacter hormaechei			158836	133	5249526	63	418442	Scaffold	mcr-9	2003	UK	Europe	Clinical
GCA_900077445.1	SAMEA2273197	Enterobacter hormaechei			158836	133	5277156	59	408996	Scaffold	mcr-9	2003	UK	Europe	Clinical
GCA_900077385.1	SAMEA2273494	Enterobacter hormaechei			158836	135	4891915	56	253057	Scaffold	mcr-9	2003	UK	Europe	Clinical
GCA_900077625.1	SAMEA2273228	Enterobacter hormaechei			158836	135	5291392	79	171219	Scaffold	mcr-9	2003	UK	Europe	Clinical
GCA_900077475.1	SAMEA2273202	Enterobacter hormaechei			158836	171	5189969	55	187085	Scaffold	mcr-9	2003	UK	Europe	Clinical
GCA_900077365.1	SAMEA2273191	Enterobacter hormaechei			158836	264	4785938	28	480110	Scaffold	mcr-9	2003	UK	Europe	Clinical
GCA_006391215.1	SAMN02843824	Salmonella enterica	Mbandaka		28901	413	5020232	44	264331	Contig	mcr-9	2003	China	Asia	Food
GCA_900077575.1	SAMEA2273222	Enterobacter hormaechei			158836	778	4913054	106	106569	Scaffold	mcr-9	2003	UK	Europe	Clinical
GCA_900077645.1	SAMEA2273229	Enterobacter hormaechei			158836	779	5104889	96	154602	Scaffold	mcr-9	2003	UK	Europe	Clinical
GCA_019448945.1	SAMN20500125	Enterobacter hormaechei			158836	Unknown	5143590	67	487528	Contig	mcr-9	2003	China	Asia	Clinical
GCA_019449105.1	SAMN20500110	Enterobacter hormaechei			158836	Unknown	5162579	103	487528	Contig	mcr-9	2003	China	Asia	Clinical
GCA_001902125.1	SAMN05728472	Aeromonas salmonicida			645	2	4935136	132	103491	Contig	mcr-3	2003	Norway	Europe	Animal
GCA_001023195.1	SAMN03495974	Enterobacter kobei			208224	32	4990470	83	142257	Contig	mcr-10	2003	USA	North America	Clinical
GCA_001276465.1	SAMN03753642	Enterobacter asburiae			61645	24	4921011	243	47745	Contig	mcr-10	2003	Australia	Oceania	Clinical
GCA_943066355.1	SAMEA14093832	Salmonella enterica	I -:r:1,2		28901	16	4945716	9	4617018	Contig	mcr-9	2004	France	Europe	Animal
GCA_006389015.1	SAMN02767032	Salmonella enterica	Saintpaul		28901	27	4806961	56	212120	Contig	mcr-9	2004	USA	North America	Animal
GCA_006388935.1	SAMN02767033	Salmonella enterica	Saintpaul		28901	27	4810740	43	350782	Contig	mcr-9	2004	USA	North America	Animal
GCA_006389275.1	SAMN02777820	Salmonella enterica	Saintpaul		28901	27	4898117	33	343958	Contig	mcr-9	2004	USA	North America	Animal
GCA_006388815.1	SAMN02782614	Salmonella enterica	Saintpaul		28901	27	4898262	41	266621	Contig	mcr-9	2004	USA	North America	Animal
GCA_006388645.1	SAMN02782530	Salmonella enterica	Saintpaul		28901	27	4898299	43	259773	Contig	mcr-9	2004	USA	North America	Animal
GCA_006388875.1	SAMN02782546	Salmonella enterica	Saintpaul		28901	27	4898716	34	392945	Contig	mcr-9	2004	USA	North America	Animal
GCA_006388895.1	SAMN02782616	Salmonella enterica	Saintpaul		28901	27	4898894	41	241686	Contig	mcr-9	2004	USA	North America	Animal
GCA_006388775.1	SAMN02782551	Salmonella enterica	Saintpaul		28901	27	4899039	32	302015	Contig	mcr-9	2004	USA	North America	Animal
GCA_006388915.1	SAMN02782543	Salmonella enterica	Saintpaul		28901	27	4901948	36	343956	Contig	mcr-9	2004	USA	North America	Animal
GCA_006388635.1	SAMN02777817	Salmonella enterica	Saintpaul		28901	27	4908659	49	255584	Contig	mcr-9	2004	USA	North America	Animal
GCA_006388955.1	SAMN02782615	Salmonella enterica	Saintpaul		28901	27	5009173	49	255584	Contig	mcr-9	2004	USA	North America	Animal
GCA_006388855.1	SAMN02782613	Salmonella enterica	Saintpaul		28901	27	5039758	197	57644	Contig	mcr-9	2004	USA	North America	Animal
GCA_900077835.1	SAMEA2273245	Enterobacter hormaechei			158836	88	5136162	76	252394	Scaffold	mcr-9	2004	UK	Europe	Clinical
GCA_007755835.1	SAMN02777830	Salmonella enterica	I -:d:1,7		28901	96	5090654	118	89090	Contig	mcr-9	2004	USA	North America	Animal
GCA_006240315.1	SAMN02777837	Salmonella enterica	Schwarzengrund		28901	96	5091096	165	67308	Contig	mcr-9	2004	USA	North America	Animal
GCA_007816555.1	SAMN02777833	Salmonella enterica	Schwarzengrund		28901	96	5093044	123	96522	Contig	mcr-9	2004	USA	North America	Animal
GCA_006240335.1	SAMN02777836	Salmonella enterica	Schwarzengrund		28901	96	5099222	92	139267	Contig	mcr-9	2004	USA	North America	Animal
GCA_006295595.1	SAMN02782467	Salmonella enterica	Schwarzengrund		28901	96	5099724	55	246139	Contig	mcr-9	2004	USA	North America	Animal
GCA_006239565.1	SAMN02766966	Salmonella enterica	Schwarzengrund		28901	96	5101035	53	324662	Contig	mcr-9	2004	USA	North America	Animal
GCA_006295475.1	SAMN02782472	Salmonella enterica	Schwarzengrund		28901	96	5107913	50	366966	Contig	mcr-9	2004	USA	North America	Animal
GCA_003870555.1	SAMN02777831	Salmonella enterica	I -:d:1,7		28901	96	5109993	107	85720	Contig	mcr-9	2004	USA	North America	Animal
GCA_006239595.1	SAMN02782547	Salmonella enterica	Schwarzengrund		28901	96	5112357	43	366966	Contig	mcr-9	2004	USA	North America	Animal
GCA_006158205.1	SAMN02777835	Salmonella enterica	Schwarzengrund		28901	96	5113519	82	150270	Contig	mcr-9	2004	USA	North America	Animal
GCA_006239485.1	SAMN02782465	Salmonella enterica	Schwarzengrund		28901	96	5113932	52	366966	Contig	mcr-9	2004	USA	North America	Animal
GCA_006295135.1	SAMN02782548	Salmonella enterica	Schwarzengrund		28901	96	5114655	48	386736	Contig	mcr-9	2004	USA	North America	Animal
GCA_006158405.1	SAMN02777834	Salmonella enterica	Schwarzengrund		28901	96	5118100	41	424778	Contig	mcr-9	2004	USA	North America	Animal
GCA_007755295.1	SAMN02777832	Salmonella enterica	Schwarzengrund		28901	96	5119645	62	276840	Contig	mcr-9	2004	USA	North America	Animal
GCA_007907065.1	SAMN01902243	Salmonella enterica	Schwarzengrund		28901	96	5122829	47	367085	Contig	mcr-9	2004	USA	North America	Animal
GCA_006239615.1	SAMN02782580	Salmonella enterica	Schwarzengrund		28901	96	5172053	55	366724	Contig	mcr-9	2004	USA	North America	Animal
GCA_012935235.1	SAMN02782579	Salmonella enterica	Schwarzengrund		28901	96	5301908	4	4799305	Complete	mcr-9	2004	USA	North America	Animal
GCA_900077685.1	SAMEA2273234	Enterobacter hormaechei			158836	108	5108448	69	246776	Scaffold	mcr-9	2004	UK	Europe	Clinical
GCA_030183575.1	SAMN32721384	Enterobacter hormaechei			158836	114	5255600	65	592306	Contig	mcr-9	2004	Australia	Oceania	Clinical
GCA_900077825.1	SAMEA2273244	Enterobacter hormaechei			158836	133	5272064	58	282442	Scaffold	mcr-9	2004	UK	Europe	Clinical
GCA_900077915.1	SAMEA2273252	Enterobacter hormaechei			158836	133	5322926	71	408964	Scaffold	mcr-9	2004	UK	Europe	Clinical
GCA_900078035.1	SAMEA2273265	Enterobacter hormaechei			158836	133	5177301	54	349053	Scaffold	mcr-9	2004	UK	Europe	Clinical
GCA_900077885.1	SAMEA2273250	Enterobacter hormaechei			158836	135	4984418	59	269750	Scaffold	mcr-9	2004	UK	Europe	Clinical
GCA_900077935.1	SAMEA2273256	Enterobacter hormaechei			158836	171	5204365	57	187090	Scaffold	mcr-9	2004	UK	Europe	Clinical
GCA_900077945.1	SAMEA2273258	Enterobacter hormaechei			158836	171	5175236	60	255210	Scaffold	mcr-9	2004	UK	Europe	Clinical
GCA_001023375.1	SAMN03732696	Enterobacter hormaechei			158836	190	5333919	63	315430	Contig	mcr-9	2004	USA	North America	Clinical
GCA_001023395.1	SAMN03732697	Enterobacter hormaechei			158836	190	5331384	58	315292	Contig	mcr-9	2004	USA	North America	Clinical
GCA_900078085.1	SAMEA2273484	Enterobacter hormaechei			158836	198	5140019	102	118699	Scaffold	mcr-9	2004	UK	Europe	Clinical
GCA_006158485.1	SAMN02845504	Salmonella enterica	Tennessee		28901	319	5174300	63	262593	Contig	mcr-9	2004	India	Asia	Others
GCA_900078075.1	SAMEA2273269	Enterobacter hormaechei			158836	395	4977404	59	295137	Scaffold	mcr-9	2004	UK	Europe	Clinical
GCA_900077655.1	SAMEA2273231	Enterobacter hormaechei			158836	798	5027518	55	286597	Scaffold	mcr-9	2004	UK	Europe	Clinical
GCA_019449075.1	SAMN20500111	Enterobacter hormaechei			158836	1414	4958667	116	104513	Scaffold	mcr-9	2004	China	Asia	Clinical
GCA_003009725.1	SAMN08238410	Escherichia coli		O48:H34	562	5229	5176661	93	150752	Scaffold	mcr-1	2004	China	Asia	Animal
GCA_019449195.1	SAMN20500112	Enterobacter kobei			208224	591	4967235	69	279020	Contig	mcr-9	2004	China	Asia	Clinical
GCA_019448825.1	SAMN20500128	Enterobacter kobei			208224	591	4968137	71	279020	Scaffold	mcr-9	2004	China	Asia	Clinical
GCA_019448735.1	SAMN20500127	Enterobacter kobei			208224	56	5147194	69	394900	Scaffold	mcr-9	2004	China	Asia	Clinical
GCA_019457865.1	SAMN20500145	Enterobacter mori			539813	Unknown	5160596	39	894479	Scaffold	mcr-9	2004	China	Asia	Clinical
GCA_019457965.1	SAMN20500126	Enterobacter mori			539813	Unknown	5162872	35	534774	Scaffold	mcr-9	2004	China	Asia	Clinical
GCA_000931985.2	SAMN03295755	Aeromonas salmonicida			645	2	4806166	133	120107	Scaffold	mcr-3	2004	Switzerland	Europe	Animal
GCA_900078025.1	SAMEA2273264	Enterobacter cloacae			550	267	5453502	91	294921	Scaffold	mcr-9	2004	UK	Europe	Clinical
GCA_900078045.1	SAMEA2273267	Enterobacter roggenkampii			1812935	Unknown	5200408	85	120669	Scaffold	mcr-9	2004	UK	Europe	Clinical
GCA_016811055.1	SAMN17709026	Aeromonas salmonicida			645	2	4751504	114	115043	Contig	mcr-3	2004	Canada	North America	Animal
GCA_000786805.1	SAMN03120845	Aeromonas salmonicida			645	2	5021090	126	119364	Contig	mcr-3	2004	Canada	North America	Animal
GCA_002974975.1	SAMN08611386	Cronobacter sakazakii			28141	1	4674980	70	141996	Contig	mcr-9	2004	USA	North America	Food
GCA_002974915.1	SAMN08611280	Cronobacter sakazakii			28141	Unknown	4678680	51	311341	Contig	mcr-9	2004	USA	North America	Food
GCA_003010075.1	SAMN07983266	Escherichia coli		O66:H45	562	101	5456939	284	124263	Scaffold	mcr-1	2004	China	Asia	Animal
GCA_012669145.1	SAMN12730712	Escherichia coli		H32	562	10	5160085	148	78152	Contig	mcr-1	2005	Spain	Europe	Animal
GCA_006076795.1	SAMN08386750	Salmonella enterica	I -:i:-		28901	19	4891485	145	76234	Contig	mcr-1	2005	Brazil	South America	Food
GCA_006390155.1	SAMN02894148	Salmonella enterica	Saintpaul		28901	27	4829982	39	288421	Contig	mcr-9	2005	USA	North America	Animal
GCA_006388695.1	SAMN02894151	Salmonella enterica	Saintpaul		28901	27	4868226	40	255584	Contig	mcr-9	2005	USA	North America	Animal
GCA_006389635.1	SAMN03269490	Salmonella enterica	Saintpaul		28901	27	4895007	48	255584	Contig	mcr-9	2005	USA	North America	Animal
GCA_006389195.1	SAMN02782662	Salmonella enterica	Saintpaul		28901	27	4896155	55	201804	Contig	mcr-9	2005	USA	North America	Animal
GCA_006158445.1	SAMN02894109	Salmonella enterica	Saintpaul		28901	27	4899339	35	278163	Contig	mcr-9	2005	USA	North America	Animal
GCA_006389575.1	SAMN03269495	Salmonella enterica	Saintpaul		28901	27	5025271	113	82733	Contig	mcr-9	2005	USA	North America	Animal
GCA_006389595.1	SAMN03269496	Salmonella enterica	Saintpaul		28901	27	5048818	86	98193	Contig	mcr-9	2005	USA	North America	Animal
GCA_900075235.1	SAMEA2273305	Enterobacter hormaechei			158836	65	5099383	49	493991	Scaffold	mcr-9	2005	UK	Europe	Clinical
GCA_900075405.1	SAMEA2273311	Enterobacter hormaechei			158836	65	5124015	54	306849	Scaffold	mcr-9	2005	UK	Europe	Clinical
GCA_900075175.1	SAMEA2273296	Enterobacter hormaechei			158836	93	5161923	62	274835	Scaffold	mcr-9	2005	UK	Europe	Clinical
GCA_006295175.1	SAMN02894163	Salmonella enterica	Schwarzengrund		28901	96	5138787	50	284161	Contig	mcr-9	2005	USA	North America	Animal
GCA_900075105.1	SAMEA2273507	Enterobacter hormaechei			158836	108	4940014	58	222550	Scaffold	mcr-9	2005	UK	Europe	Clinical
GCA_900075205.1	SAMEA2273310	Enterobacter hormaechei			158836	108	4945319	60	209515	Scaffold	mcr-9	2005	UK	Europe	Clinical
GCA_019448775.1	SAMN20500129	Enterobacter hormaechei			158836	133	5171843	54	445001	Contig	mcr-9	2005	China	Asia	Clinical
GCA_900075055.1	SAMEA2273210	Enterobacter hormaechei			158836	133	5282143	62	371146	Scaffold	mcr-9	2005	UK	Europe	Clinical
GCA_900075155.1	SAMEA2273209	Enterobacter hormaechei			158836	133	5284963	62	408980	Scaffold	mcr-9	2005	UK	Europe	Clinical
GCA_900075325.1	SAMEA2273287	Enterobacter hormaechei			158836	133	5198412	54	423023	Scaffold	mcr-9	2005	UK	Europe	Clinical
GCA_900075315.1	SAMEA2273281	Enterobacter hormaechei			158836	134	5057026	40	409429	Scaffold	mcr-9	2005	UK	Europe	Clinical
GCA_900075035.1	SAMEA2273309	Enterobacter hormaechei			158836	135	4816242	48	253049	Scaffold	mcr-9	2005	UK	Europe	Clinical
GCA_900075305.1	SAMEA2273213	Enterobacter hormaechei			158836	135	5247139	77	163270	Scaffold	mcr-9	2005	UK	Europe	Clinical
GCA_012403365.1	SAMN12730713	Escherichia coli		O25:H28	562	156	5126002	115	149969	Contig	mcr-1	2005	Spain	Europe	Animal
GCA_012453545.1	SAMN12730714	Escherichia coli		O25:H28	562	156	5145679	118	146581	Contig	mcr-1	2005	Spain	Europe	Animal
GCA_900075015.1	SAMEA2273291	Enterobacter hormaechei			158836	171	5153336	66	187082	Scaffold	mcr-9	2005	UK	Europe	Clinical
GCA_022259735.1	SAMEA882227	Klebsiella pneumoniae			573	185	5841586	174	73622	Contig	mcr-9	2005	USA	North America	Animal
GCA_900075025.1	SAMEA2273316	Enterobacter hormaechei			158836	200	5196799	80	166619	Scaffold	mcr-9	2005	UK	Europe	Clinical
GCA_026010115.1	SAMD00510834	Klebsiella pneumoniae			573	268	5778873	99	157127	Contig	mcr-9	2005	Japan	Asia	Unknown
GCA_030382635.1	SAMN35768975	Klebsiella pneumoniae			573	268	5778673	99	157127	Contig	mcr-9	2005	Japan	Asia	Unknown
GCA_005898485.1	SAMN02403240	Salmonella enterica	Johannesburg		28901	471	5110067	62	345001	Contig	mcr-9	2005	USA	North America	Animal
GCA_900075385.1	SAMEA2273298	Enterobacter hormaechei			158836	779	5165860	98	132614	Scaffold	mcr-9	2005	UK	Europe	Clinical
GCA_900075195.1	SAMEA2273307	Enterobacter hormaechei			158836	788	4916775	110	135707	Scaffold	mcr-9	2005	UK	Europe	Clinical
GCA_019448755.1	SAMN20500130	Enterobacter hormaechei			158836	Unknown	4811996	91	165192	Contig	mcr-9	2005	China	Asia	Clinical
GCA_900084205.1	SAMEA2273663	Klebsiella aerogenes			244366	Unknown	5979035	96	224547	Scaffold	mcr-9	2005	UK	Europe	Clinical
GCA_006158665.1	SAMN01902271	Salmonella enterica	Montevideo		28901	4	4992193	49	243540	Contig	mcr-9	2006	USA	North America	Others
GCA_006159135.1	SAMN03269479	Salmonella enterica	Montevideo		28901	4	5063708	132	94158	Contig	mcr-9	2006	USA	North America	Animal
GCA_003869185.1	SAMN02403374	Salmonella enterica	Montevideo		28901	4	5283222	67	264168	Contig	mcr-9	2006	USA	North America	Animal
GCA_031964795.1	SAMN33616945	Salmonella enterica	Agona		28901	13	5125395	81	238803	Contig	mcr-9	2006	USA	North America	Food
GCA_005898605.1	SAMN02403368	Salmonella enterica	Senftenberg		28901	14	5176346	72	264881	Contig	mcr-9	2006	USA	North America	Animal
GCA_017871555.1	SAMN18617225	Salmonella enterica	Typhimurium		28901	19	5196030	94	104639	Contig	mcr-9	2006	Australia	Oceania	Clinical
GCA_006389715.1	SAMN03269501	Salmonella enterica	Saintpaul		28901	27	4834060	103	90399	Contig	mcr-9	2006	USA	North America	Animal
GCA_006388035.1	SAMN03291639	Salmonella enterica	Saintpaul		28901	27	4884479	112	82943	Contig	mcr-9	2006	USA	North America	Animal
GCA_006389395.1	SAMN03291531	Salmonella enterica	Saintpaul		28901	27	4886094	32	364491	Contig	mcr-9	2006	USA	North America	Animal
GCA_006389335.1	SAMN03291533	Salmonella enterica	Saintpaul		28901	27	4891484	88	101065	Contig	mcr-9	2006	USA	North America	Animal
GCA_006389735.1	SAMN03291641	Salmonella enterica	Saintpaul		28901	27	4893528	100	88912	Contig	mcr-9	2006	USA	North America	Animal
GCA_006389375.1	SAMN03291522	Salmonella enterica	Saintpaul		28901	27	4898229	39	255427	Contig	mcr-9	2006	USA	North America	Animal
GCA_006388215.1	SAMN03291638	Salmonella enterica	Saintpaul		28901	27	4899015	54	197680	Contig	mcr-9	2006	USA	North America	Animal
GCA_006389155.1	SAMN03291521	Salmonella enterica	Saintpaul		28901	27	4899482	39	215446	Contig	mcr-9	2006	USA	North America	Animal
GCA_006389695.1	SAMN03269500	Salmonella enterica	Saintpaul		28901	27	4950761	74	152003	Contig	mcr-9	2006	USA	North America	Animal
GCA_006389495.1	SAMN03291540	Salmonella enterica	Saintpaul		28901	27	4970790	37	343956	Contig	mcr-9	2006	USA	North America	Animal
GCA_006389295.1	SAMN03291539	Salmonella enterica	Saintpaul		28901	27	4971061	33	307151	Contig	mcr-9	2006	USA	North America	Animal
GCA_006389655.1	SAMN03269499	Salmonella enterica	Saintpaul		28901	27	5025180	56	271604	Contig	mcr-9	2006	USA	North America	Animal
GCA_001022515.1	SAMN03732709	Enterobacter hormaechei			158836	88	5164601	61	340792	Contig	mcr-9	2006	USA	North America	Clinical
GCA_900075615.1	SAMEA2273343	Enterobacter hormaechei			158836	90	5021581	44	319067	Scaffold	mcr-9	2006	UK	Europe	Clinical
GCA_003600105.1	SAMN10083767	Salmonella enterica	Schwarzengrund		28901	96	5117607	135	91707	Scaffold	mcr-9	2006	USA	North America	Clinical
GCA_006296895.1	SAMN03291613	Salmonella enterica	Schwarzengrund		28901	96	5122990	53	322441	Contig	mcr-9	2006	USA	North America	Animal
GCA_900075415.1	SAMEA2273323	Enterobacter hormaechei			158836	108	4931083	60	183727	Scaffold	mcr-9	2006	UK	Europe	Clinical
GCA_900075635.1	SAMEA2273345	Enterobacter hormaechei			158836	108	5002252	67	222562	Scaffold	mcr-9	2006	UK	Europe	Clinical
GCA_900075285.1	SAMEA2273369	Enterobacter hormaechei			158836	110	4947553	32	475601	Scaffold	mcr-9	2006	UK	Europe	Clinical
GCA_030182795.2	SAMN32721509	Enterobacter hormaechei			158836	114	5323466	5	4780782	Contig	mcr-9	2006	Australia	Oceania	Clinical
GCA_030182925.2	SAMN32721461	Enterobacter hormaechei			158836	114	5304976	5	4779332	Contig	mcr-9	2006	Australia	Oceania	Clinical
GCA_017293795.1	SAMEA92116168	Escherichia coli		Ol31:H4	562	131	5234443	100	124303	Contig	mcr-9	2006	Spain	Europe	Clinical
GCA_025584805.1	SAMN30549992	Escherichia coli		Ol31:H4	562	131	5442679	10	4902972	Contig	mcr-9	2006	USA	North America	Clinical
GCA_900075625.1	SAMEA2273344	Enterobacter hormaechei			158836	171	5283083	67	256327	Scaffold	mcr-9	2006	UK	Europe	Clinical
GCA_900075735.1	SAMEA2273360	Enterobacter hormaechei			158836	171	5011677	43	284095	Scaffold	mcr-9	2006	UK	Europe	Clinical
GCA_900075765.1	SAMEA2273362	Enterobacter hormaechei			158836	171	5013391	45	284328	Scaffold	mcr-9	2006	UK	Europe	Clinical
GCA_900075465.1	SAMEA2273329	Enterobacter hormaechei			158836	182	5009107	61	446524	Scaffold	mcr-9	2006	UK	Europe	Clinical
GCA_001022425.1	SAMN03732704	Enterobacter hormaechei			158836	190	5184656	60	315430	Contig	mcr-9	2006	USA	North America	Clinical
GCA_900075515.1	SAMEA2273333	Enterobacter hormaechei			158836	200	5101263	49	241694	Scaffold	mcr-9	2006	UK	Europe	Clinical
GCA_900075655.1	SAMEA2273346	Enterobacter hormaechei			158836	278	4819496	50	191624	Scaffold	mcr-9	2006	UK	Europe	Clinical
GCA_005898565.1	SAMN02403333	Salmonella enterica	Johannesburg		28901	471	5098722	61	344975	Contig	mcr-9	2006	USA	North America	Animal
GCA_900075745.1	SAMEA2273357	Enterobacter hormaechei			158836	788	4927914	116	137650	Scaffold	mcr-9	2006	UK	Europe	Clinical
GCA_900075805.1	SAMEA2273364	Enterobacter hormaechei			158836	794	5012105	53	205793	Scaffold	mcr-9	2006	UK	Europe	Clinical
GCA_900086255.1	SAMEA2273679	Klebsiella pneumoniae			573	834	5773063	95	312385	Scaffold	mcr-9	2006	UK	Europe	Clinical
GCA_016587495.1	SAMD00260016	Klebsiella pneumoniae			573	1061	5940056	8	5355430	Contig	mcr-9	2006	Japan	Asia	Unknown
GCA_003010385.1	SAMN07983250	Escherichia coli		O16:H32	562	1286	5207241	110	147704	Scaffold	mcr-1	2006	China	Asia	Animal
GCA_001597895.1	SAMN03332968	Aeromonas salmonicida			645	Unknown	4730374	111	115641	Scaffold	mcr-3	2006	Switzerland	Europe	Animal
GCA_900075545.1	SAMEA2273337	Enterobacter cloacae			550	519	5280397	79	157166	Scaffold	mcr-9	2006	UK	Europe	Clinical
GCA_900083915.1	SAMEA2273674	Klebsiella oxytoca			571	50	6409633	76	233457	Scaffold	mcr-9	2006	UK	Europe	Clinical
GCA_003207135.1	SAMN09273080	Cronobacter sakazakii			28141	Unknown	4516932	41	367728	Contig	mcr-9	2006	Canada	North America	Clinical
GCA_025131435.1	SAMN30618127	Pseudomonas aeruginosa			287	2421	6274809	45	445910	Contig	mcr-5	2006	USA	North America	Clinical
GCA_025131455.1	SAMN30618126	Pseudomonas aeruginosa			287	2421	6276577	48	391703	Contig	mcr-5	2006	USA	North America	Clinical
GCA_025125495.1	SAMN30617995	Pseudomonas aeruginosa			287	2421	6276622	49	374022	Contig	mcr-5	2006	USA	North America	Clinical
GCA_025131415.1	SAMN30618123	Pseudomonas aeruginosa			287	2421	6277298	45	391780	Contig	mcr-5	2006	USA	North America	Clinical
GCA_025127595.1	SAMN30618186	Pseudomonas aeruginosa			287	2421	6366474	60	275192	Contig	mcr-5	2006	USA	North America	Clinical
GCA_025127635.1	SAMN30618185	Pseudomonas aeruginosa			287	2421	6367533	51	391780	Contig	mcr-5	2006	USA	North America	Clinical
GCA_025127555.1	SAMN30618187	Pseudomonas aeruginosa			287	2421	6368308	52	351078	Contig	mcr-5	2006	USA	North America	Clinical
GCA_025124975.1	SAMN30617997	Pseudomonas aeruginosa			287	2421	6368574	50	391655	Contig	mcr-5	2006	USA	North America	Clinical
GCA_025127615.1	SAMN30618184	Pseudomonas aeruginosa			287	2421	6369478	52	405437	Contig	mcr-5	2006	USA	North America	Clinical
GCA_006389615.1	SAMN03269498	Salmonella enterica	Saintpaul		28901	27	4972210	230	61465	Contig	mcr-9	2006	USA	North America	Animal
GCA_005383185.1	SAMD00077029	Escherichia coli		O8:H8	562	448	5260295	251	56577	Scaffold	mcr-5	2006	Japan	Asia	Clinical
GCA_017784385.1	SAMEA92086918	Escherichia coli		Ol31:H4	562	131	5349506	272	40975	Contig	mcr-9	2006	Spain	Europe	Clinical
GCA_017784125.1	SAMEA92110918	Escherichia coli		Ol31:H4	562	Unknown	5384836	366	29639	Contig	mcr-9	2006	Spain	Europe	Clinical
GCA_002770475.1	SAMD00076062	Escherichia coli		O26:H11	562	21	5574193	247	104262	Scaffold	mcr-5	2006	Japan	Asia	Animal
GCA_012400035.1	SAMN12730715	Escherichia coli		O98:H12	562	10	5577573	224	84182	Contig	mcr-1	2006	Spain	Europe	Animal
GCA_025624855.1	SAMN19776981	Escherichia coli		O147:H14	562	42	5878873	233	89343	Contig	mcr-5	2006	Germany	Europe	Clinical
GCA_006087455.1	SAMN02910165	Salmonella enterica	Montevideo		28901	4	4983093	59	214115	Contig	mcr-9	2007	USA	North America	Animal
GCA_004368015.1	SAMN08660891	Escherichia coli		O140:H21	562	10	5135611	5	4748053	Complete	mcr-1	2007	South Korea	Asia	Animal
GCA_003117295.1	SAMN08514249	Salmonella enterica	Agona		28901	13	5115532	79	309045	Contig	mcr-9	2007	USA	North America	Animal
GCA_006387115.1	SAMN03265721	Salmonella enterica	Senftenberg		28901	14	5139756	164	73179	Contig	mcr-9	2007	USA	North America	Animal
GCA_006387275.1	SAMN03265720	Salmonella enterica	Senftenberg		28901	14	5151118	108	133722	Contig	mcr-9	2007	USA	North America	Animal
GCA_006387335.1	SAMN03265715	Salmonella enterica	Senftenberg		28901	14	5158024	82	232161	Contig	mcr-9	2007	USA	North America	Animal
GCA_005606355.2	SAMN03265716	Salmonella enterica	Senftenberg		28901	14	5170741	81	236412	Contig	mcr-9	2007	USA	North America	Animal
GCA_005898525.1	SAMN03265718	Salmonella enterica	Senftenberg		28901	14	5181457	93	163080	Contig	mcr-9	2007	USA	North America	Animal
GCA_006387495.1	SAMN03265719	Salmonella enterica	Senftenberg		28901	14	5204410	112	115952	Contig	mcr-9	2007	USA	North America	Animal
GCA_006389435.1	SAMN03275970	Salmonella enterica	Saintpaul		28901	27	4879479	49	184781	Contig	mcr-9	2007	USA	North America	Animal
GCA_006388275.1	SAMN03842288	Salmonella enterica	Saintpaul		28901	27	4886106	47	232518	Contig	mcr-9	2007	USA	North America	Animal
GCA_006389515.1	SAMN03276054	Salmonella enterica	Saintpaul		28901	27	4896721	46	276069	Contig	mcr-9	2007	USA	North America	Animal
GCA_006389415.1	SAMN03275993	Salmonella enterica	Saintpaul		28901	27	4898378	36	343959	Contig	mcr-9	2007	USA	North America	Animal
GCA_006389555.1	SAMN03276053	Salmonella enterica	Saintpaul		28901	27	4898885	41	351061	Contig	mcr-9	2007	USA	North America	Animal
GCA_006388175.1	SAMN03842232	Salmonella enterica	Saintpaul		28901	27	4899746	41	343369	Contig	mcr-9	2007	USA	North America	Animal
GCA_006387995.1	SAMN03842233	Salmonella enterica	Saintpaul		28901	27	4900551	47	276155	Contig	mcr-9	2007	USA	North America	Animal
GCA_006389815.1	SAMN03842328	Salmonella enterica	Saintpaul		28901	27	4928104	43	275307	Contig	mcr-9	2007	USA	North America	Animal
GCA_006389795.1	SAMN03842297	Salmonella enterica	Saintpaul		28901	27	4928302	42	343956	Contig	mcr-9	2007	USA	North America	Animal
GCA_007240055.1	SAMN03276116	Salmonella enterica	I -:e,h:1,2		28901	27	4945098	115	89182	Contig	mcr-9	2007	USA	North America	Animal
GCA_006389475.1	SAMN03276029	Salmonella enterica	Saintpaul		28901	27	4994731	53	242013	Contig	mcr-9	2007	USA	North America	Animal
GCA_006389755.1	SAMN03276089	Salmonella enterica	Saintpaul		28901	27	5036511	40	343958	Contig	mcr-9	2007	USA	North America	Animal
GCA_012935275.1	SAMN03276122	Salmonella enterica	Saintpaul		28901	27	5037644	2	4984436	Complete	mcr-9	2007	USA	North America	Animal
GCA_006389895.1	SAMN03842271	Salmonella enterica	Saintpaul		28901	27	5039206	72	157581	Contig	mcr-9	2007	USA	North America	Animal
GCA_006387895.1	SAMN03842229	Salmonella enterica	Saintpaul		28901	27	5042822	46	269393	Contig	mcr-9	2007	USA	North America	Animal
GCA_006389675.1	SAMN03276085	Salmonella enterica	Saintpaul		28901	27	5052816	48	351289	Contig	mcr-9	2007	USA	North America	Animal
GCA_006389775.1	SAMN03842275	Salmonella enterica	Saintpaul		28901	27	5055078	51	324044	Contig	mcr-9	2007	USA	North America	Animal
GCA_006389825.1	SAMN03842289	Salmonella enterica	Saintpaul		28901	27	5068405	58	276125	Contig	mcr-9	2007	USA	North America	Animal
GCA_006390455.1	SAMN03276060	Salmonella enterica	Saintpaul		28901	27	5075881	48	243394	Contig	mcr-9	2007	USA	North America	Animal
GCA_006388075.1	SAMN03276117	Salmonella enterica	Saintpaul		28901	27	5082151	66	133600	Contig	mcr-9	2007	USA	North America	Animal
GCA_006388335.1	SAMN03842238	Salmonella enterica	Saintpaul		28901	27	5112425	68	180892	Contig	mcr-9	2007	USA	North America	Animal
GCA_003660125.1	SAMN10174734	Enterobacter hormaechei			158836	61	5096894	7	4739272	Complete	mcr-9	2007	Australia	Oceania	Environment
GCA_900076015.1	SAMEA2273396	Enterobacter hormaechei			158836	66	5132881	41	342329	Scaffold	mcr-9	2007	UK	Europe	Clinical
GCA_012454355.1	SAMN12730718	Escherichia coli		O138:H10	562	100	5875026	197	127654	Contig	mcr-1	2007	Spain	Europe	Animal
GCA_900075885.1	SAMEA2273381	Enterobacter hormaechei			158836	102	4965740	52	239733	Scaffold	mcr-9	2007	UK	Europe	Clinical
GCA_900075785.1	SAMEA2273366	Enterobacter hormaechei			158836	104	5046514	65	195923	Scaffold	mcr-9	2007	UK	Europe	Clinical
GCA_900076165.1	SAMEA2273409	Enterobacter hormaechei			158836	114	5037781	52	465644	Scaffold	mcr-9	2007	UK	Europe	Clinical
GCA_012453425.1	SAMN12730716	Escherichia coli		O15:H45	562	118	5486639	159	189671	Contig	mcr-1	2007	Spain	Europe	Animal
GCA_900076075.1	SAMEA2273401	Enterobacter hormaechei			158836	118	5190858	75	217290	Scaffold	mcr-9	2007	UK	Europe	Clinical
GCA_019448575.1	SAMN20500131	Enterobacter hormaechei			158836	135	4975130	60	252759	Scaffold	mcr-9	2007	China	Asia	Clinical
GCA_006386795.1	SAMN02902806	Salmonella enterica	Montevideo		28901	138	4833184	45	225567	Contig	mcr-9	2007	USA	North America	Animal
GCA_009866945.3	SAMN08522730	Escherichia coli		O9:H9	562	167	5543531	4	5123217	Complete	mcr-1	2007	France	Europe	Animal
GCA_900075955.1	SAMEA2273512	Enterobacter hormaechei			158836	171	5284765	82	204925	Scaffold	mcr-9	2007	UK	Europe	Clinical
GCA_900075965.1	SAMEA2273511	Enterobacter hormaechei			158836	171	5179110	62	253664	Scaffold	mcr-9	2007	UK	Europe	Clinical
GCA_001022605.1	SAMN03732714	Enterobacter hormaechei			158836	190	5174592	64	253018	Contig	mcr-9	2007	USA	North America	Clinical
GCA_012424305.1	SAMN12730719	Escherichia coli		O123:H23	562	224	5084594	105	279889	Contig	mcr-4	2007	Spain	Europe	Animal
GCA_012854455.2	SAMN14503195	Escherichia coli		O8:H23	562	224	5256044	119	182443	Contig	mcr-9	2007	USA	North America	Animal
GCA_015286185.1	SAMN16688468	Escherichia coli		O8:H23	562	224	5416752	177	134129	Contig	mcr-9	2007	USA	North America	Animal
GCA_011045335.1	SAMN14142412	Enterobacter hormaechei			158836	303	5185408	4	4782705	Complete	mcr-9	2007	China	Asia	Clinical
GCA_011045355.1	SAMN14151378	Enterobacter hormaechei			158836	303	5095324	4	4783459	Complete	mcr-9	2007	China	Asia	Clinical
GCA_031952885.1	SAMN15205263	Escherichia coli		O36:H11	562	401	5160987	189	70412	Contig	mcr-9	2007	New Zealand	Oceania	Clinical
GCA_004683725.1	SAMN09372509	Escherichia coli		O11:H25	562	457	5066509	119	101950	Contig	mcr-1	2007	Mexico	North America	Clinical
GCA_011044215.1	SAMN14132375	Enterobacter hormaechei			158836	461	5187144	4	4719755	Complete	mcr-9	2007	China	Asia	Clinical
GCA_031952625.1	SAMN15205253	Escherichia coli		O32:H12	562	607	5249645	139	137070	Contig	mcr-9	2007	New Zealand	Oceania	Clinical
GCA_031952665.1	SAMN15205250	Escherichia coli		O32:H12	562	607	5295307	157	109745	Contig	mcr-9	2007	New Zealand	Oceania	Clinical
GCA_025640865.1	SAMN19777010	Escherichia coli		O153:H9	562	783	5677094	152	206193	Contig	mcr-9	2007	Germany	Europe	Animal
GCA_900076085.1	SAMEA2273402	Enterobacter hormaechei			158836	798	5002227	52	191631	Scaffold	mcr-9	2007	UK	Europe	Clinical
GCA_031953105.1	SAMN15205273	Escherichia coli		H23	562	1163	5157934	140	113429	Contig	mcr-9	2007	New Zealand	Oceania	Clinical
GCA_026009055.1	SAMD00510773	Citrobacter koseri			545	690	5091937	55	388307	Contig	mcr-9	2007	Japan	Asia	Unknown
GCA_030380705.1	SAMN35768999	Citrobacter koseri			545	690	5091937	55	388307	Contig	mcr-9	2007	Japan	Asia	Unknown
GCA_002977765.1	SAMN07483960	Cronobacter sakazakii			28141	21	4587093	123	94530	Scaffold	mcr-9	2007	China	Asia	Food
GCA_002978485.1	SAMN07483918	Cronobacter malonaticus			413503	337	4632291	46	488096	Scaffold	mcr-9	2007	China	Asia	Food
GCA_026009655.1	SAMD00510811	Enterobacter roggenkampii			1812935	40	5162835	80	210224	Contig	mcr-9	2007	Japan	Asia	Unknown
GCA_030380525.1	SAMN35769003	Enterobacter roggenkampii			1812935	40	5162835	80	210224	Contig	mcr-9	2007	Japan	Asia	Unknown
GCA_001022695.1	SAMN03732719	Enterobacter cloacae			550	608	5265663	81	211476	Contig	mcr-9	2007	USA	North America	Clinical
GCA_001022655.1	SAMN03732716	Enterobacter roggenkampii			1812935	Unknown	5185929	129	97995	Contig	mcr-10	2007	USA	North America	Clinical
GCA_001870185.1	SAMN03733631	Klebsiella oxytoca			571	Unknown	6582387	6	6155924	Complete	mcr-9	2007	USA	North America	Clinical
GCA_005899805.1	SAMN03577600	Salmonella enterica	Senftenberg		28901	14	5064894	209	57772	Contig	mcr-9	2007	USA	North America	Animal
GCA_006388465.1	SAMN03265717	Salmonella enterica	Senftenberg		28901	14	5138500	210	54687	Contig	mcr-9	2007	USA	North America	Animal
GCA_012618785.1	SAMN12730717	Escherichia coli		O8:H20	562	3205	5250223	244	58250	Contig	mcr-1	2007	Spain	Europe	Animal
GCA_017723055.1	SAMEA5618988	Escherichia coli		O9:H9	562	167	5360331	207	104502	Contig	mcr-1	2007	France	Europe	Clinical
GCA_033220115.1	SAMN15205257	Escherichia coli		O15:H44	562	1675	5367882	229	71864	Contig	mcr-9	2007	New Zealand	Oceania	Clinical
GCA_025433815.1	SAMEA12943892	Escherichia coli		O63	562	950	5650599	208	72125	Contig	mcr-1	2007	France	Europe	Animal
GCA_022974705.1	SAMN18521086	Escherichia coli		O60:H12	562	10	5079345	124	147076	Contig	mcr-1	2008	China	Asia	Animal
GCA_022974695.1	SAMN18521087	Escherichia coli		O60:H12	562	10	5079602	125	147076	Contig	mcr-1	2008	China	Asia	Animal
GCA_003120635.1	SAMN08514288	Salmonella enterica	Agona		28901	13	5115122	78	347930	Contig	mcr-9	2008	USA	North America	Animal
GCA_003120155.1	SAMN08514310	Salmonella enterica	Agona		28901	13	5131682	88	358511	Contig	mcr-9	2008	USA	North America	Animal
GCA_017804775.1	SAMN18617249	Salmonella enterica	Westhampton		28901	14	5195593	152	92405	Contig	mcr-9	2008	Australia	Oceania	Clinical
GCA_017879705.1	SAMN18617250	Salmonella enterica	Senftenberg		28901	14	5217226	133	96043	Contig	mcr-9	2008	Australia	Oceania	Clinical
GCA_017879155.1	SAMN18617248	Salmonella enterica	Senftenberg		28901	14	5223406	105	118468	Contig	mcr-9	2008	Australia	Oceania	Clinical
GCA_006240375.1	SAMN03938828	Salmonella enterica	Heidelberg		28901	15	5089494	69	160303	Contig	mcr-9	2008	USA	North America	Animal
GCA_027925785.1	SAMD00562887	Escherichia coli		O26:H11	562	21	5819666	3	5747479	Complete	mcr-5	2008	Japan	Asia	Clinical
GCA_006389975.1	SAMN03938934	Salmonella enterica	Saintpaul		28901	27	4891908	70	111576	Contig	mcr-9	2008	USA	North America	Animal
GCA_007762515.1	SAMN04218237	Salmonella enterica	Saintpaul		28901	27	4895861	52	162199	Contig	mcr-9	2008	USA	North America	Animal
GCA_007760685.1	SAMN04218113	Salmonella enterica	Saintpaul		28901	27	4895881	57	184260	Contig	mcr-9	2008	USA	North America	Animal
GCA_006388155.1	SAMN03938883	Salmonella enterica	Saintpaul		28901	27	4899508	45	246897	Contig	mcr-9	2008	USA	North America	Animal
GCA_007763175.1	SAMN04218284	Salmonella enterica	Saintpaul		28901	27	4913972	49	259827	Contig	mcr-9	2008	USA	North America	Animal
GCA_007757515.1	SAMN04224258	Salmonella enterica	Saintpaul		28901	27	4917450	31	377012	Contig	mcr-9	2008	USA	North America	Animal
GCA_007762455.1	SAMN04218213	Salmonella enterica	Saintpaul		28901	27	4917836	35	295390	Contig	mcr-9	2008	USA	North America	Animal
GCA_007761675.1	SAMN04218205	Salmonella enterica	Saintpaul		28901	27	4918956	39	255582	Contig	mcr-9	2008	USA	North America	Animal
GCA_007761915.1	SAMN04218204	Salmonella enterica	Saintpaul		28901	27	4919373	33	343959	Contig	mcr-9	2008	USA	North America	Animal
GCA_007761515.1	SAMN04218177	Salmonella enterica	Saintpaul		28901	27	4930417	37	377143	Contig	mcr-9	2008	USA	North America	Animal
GCA_007757435.1	SAMN04224237	Salmonella enterica	Saintpaul		28901	27	4948375	46	222766	Contig	mcr-9	2008	USA	North America	Animal
GCA_007757575.1	SAMN04224236	Salmonella enterica	Saintpaul		28901	27	4949775	50	222766	Contig	mcr-9	2008	USA	North America	Animal
GCA_007762995.1	SAMN04218276	Salmonella enterica	Saintpaul		28901	27	4951122	45	224463	Contig	mcr-9	2008	USA	North America	Animal
GCA_007908085.1	SAMN04218223	Salmonella enterica	Saintpaul		28901	27	4955192	46	227977	Contig	mcr-9	2008	USA	North America	Animal
GCA_007762485.1	SAMN04218235	Salmonella enterica	Saintpaul		28901	27	5000574	46	343955	Contig	mcr-9	2008	USA	North America	Animal
GCA_006389915.1	SAMN03842418	Salmonella enterica	Saintpaul		28901	27	5004046	51	276787	Contig	mcr-9	2008	USA	North America	Animal
GCA_006389995.1	SAMN03938796	Salmonella enterica	Saintpaul		28901	27	5012592	87	124329	Contig	mcr-9	2008	USA	North America	Animal
GCA_007819025.1	SAMN04218238	Salmonella enterica	Saintpaul		28901	27	5027150	42	241997	Contig	mcr-9	2008	USA	North America	Animal
GCA_007762135.1	SAMN04218239	Salmonella enterica	Saintpaul		28901	27	5027352	42	313710	Contig	mcr-9	2008	USA	North America	Animal
GCA_006389935.1	SAMN03938861	Salmonella enterica	Saintpaul		28901	27	5040761	44	278794	Contig	mcr-9	2008	USA	North America	Animal
GCA_010781855.1	SAMEA104396015	Salmonella enterica	I -:b:1,2		28901	28	4799421	161	68029	Contig	mcr-1	2008	Germany	Europe	Food
GCA_010583525.1	SAMEA104396014	Salmonella enterica	Paratyphi B		28901	28	4967679	167	78957	Contig	mcr-1	2008	Germany	Europe	Food
GCA_010577725.1	SAMEA104396012	Salmonella enterica	Paratyphi B		28901	28	4979560	141	101904	Contig	mcr-1	2008	Germany	Europe	Food
GCA_010581405.1	SAMEA104396011	Salmonella enterica	Paratyphi B		28901	28	4997749	176	60656	Contig	mcr-1	2008	Germany	Europe	Others
GCA_010426565.1	SAMEA104396013	Salmonella enterica	Paratyphi B		28901	28	5000537	149	97265	Contig	mcr-1	2008	Germany	Europe	Others
GCA_002238275.1	SAMN06645218	Salmonella enterica	Paratyphi B		28901	28	5070907	3	4751926	Complete	mcr-1	2008	Germany	Europe	Animal
GCA_002091285.1	SAMN04394784	Salmonella enterica	Typhimurium		28901	34	5108210	131	149057	Contig	mcr-3	2008	USA	North America	Clinical
GCA_016740095.1	SAMEA26116918	Escherichia coli		O140:H25	562	57	5614285	113	173192	Contig	mcr-1	2008	Denmark	Europe	Food
GCA_016740275.1	SAMEA26119918	Escherichia coli		O8:H19	562	88	5339717	96	188976	Contig	mcr-1	2008	Denmark	Europe	Food
GCA_025043975.1	SAMEA12944460	Escherichia coli		O2:H4	562	95	5430156	133	159441	Contig	mcr-9	2008	France	Europe	Clinical
GCA_900076305.1	SAMEA2273430	Enterobacter hormaechei			158836	102	4968245	46	237899	Scaffold	mcr-9	2008	UK	Europe	Clinical
GCA_900076185.1	SAMEA2273413	Enterobacter hormaechei			158836	108	5074406	74	203618	Scaffold	mcr-9	2008	UK	Europe	Clinical
GCA_020782325.1	SAMN22794025	Escherichia coli		O119:H4	562	117	5276526	172	99405	Contig	mcr-1	2008	China	Asia	Clinical
GCA_020782385.1	SAMN22794026	Escherichia coli		O119:H4	562	117	5293267	181	99405	Contig	mcr-1	2008	China	Asia	Clinical
GCA_030436695.1	SAMN36083486	Escherichia coli		O78:H4	562	117	5315337	7	4987142	Complete	mcr-1	2008	China	Asia	Animal
GCA_002357915.1	SAMD00056130	Escherichia coli		O24:H4	562	117	5379699	7	4920828	Complete	mcr-1	2008	Japan	Asia	Animal
GCA_900076325.1	SAMEA2273429	Enterobacter hormaechei			158836	120	5006067	51	332374	Scaffold	mcr-9	2008	UK	Europe	Clinical
GCA_025048755.1	SAMEA12944172	Escherichia coli		Ol31:H4	562	131	5403139	175	107037	Contig	mcr-9	2008	France	Europe	Clinical
GCA_900076195.1	SAMEA2273415	Enterobacter hormaechei			158836	133	5252634	56	326810	Scaffold	mcr-9	2008	UK	Europe	Clinical
GCA_900076215.1	SAMEA2273506	Enterobacter hormaechei			158836	133	5251858	73	326835	Scaffold	mcr-9	2008	UK	Europe	Clinical
GCA_030027165.1	SAMN35027955	Escherichia coli		O37:H34	562	156	5193590	7	4849047	Contig	mcr-3	2008	Thailand	Asia	Animal
GCA_030027065.1	SAMN35027956	Escherichia coli		O37:H34	562	156	5193591	8	4849048	Contig	mcr-3	2008	Thailand	Asia	Animal
GCA_900076205.1	SAMEA2273416	Enterobacter hormaechei			158836	175	5211196	37	612110	Scaffold	mcr-9	2008	UK	Europe	Clinical
GCA_016740155.1	SAMEA26114668	Escherichia coli		O18:H49	562	212	5132084	113	190277	Contig	mcr-1	2008	Denmark	Europe	Food
GCA_021486795.1	SAMEA6471226	Escherichia coli		O26:H20	562	215	5144174	106	134264	Contig	mcr-1	2008	Portugal	Europe	Animal
GCA_022212485.1	SAMN12731944	Klebsiella pneumoniae			573	359	5888122	163	100109	Contig	mcr-9	2008	Canada	North America	Clinical
GCA_016740295.1	SAMEA26113918	Escherichia coli		H28	562	539	5036917	69	188992	Contig	mcr-1	2008	Denmark	Europe	Food
GCA_012400005.1	SAMN12730720	Escherichia coli		O20:H20	562	542	5186937	124	148111	Contig	mcr-1	2008	Spain	Europe	Animal
GCA_016740135.1	SAMEA26116168	Escherichia coli		Ol32:H9	562	744	5068899	114	134681	Contig	mcr-1	2008	Denmark	Europe	Food
GCA_016740355.1	SAMEA26113168	Escherichia coli		O123:H23	562	752	5440130	140	119251	Contig	mcr-1	2008	Denmark	Europe	Food
GCA_900076245.1	SAMEA2273420	Enterobacter hormaechei			158836	800	4971161	32	224187	Scaffold	mcr-9	2008	UK	Europe	Clinical
GCA_016740075.1	SAMEA26115418	Escherichia coli		O159:H10	562	1049	5306422	117	179277	Contig	mcr-1	2008	Denmark	Europe	Food
GCA_900086455.1	SAMEA2273751	Klebsiella pneumoniae			573	1318	5628966	98	178098	Scaffold	mcr-9	2008	UK	Europe	Clinical
GCA_029445875.1	SAMN14049561	Escherichia coli		O1:H15	562	2003	5502617	150	130883	Contig	mcr-1	2008	China	Asia	Clinical
GCA_016740105.1	SAMEA26119168	Escherichia coli		O15:H45	562	2485	5366927	63	302723	Contig	mcr-1	2008	Denmark	Europe	Food
GCA_018029885.1	SAMEA26118418	Escherichia coli		Ol4:H52	562	3941	4963467	93	150552	Contig	mcr-1	2008	Denmark	Europe	Food
GCA_004919145.1	SAMN11333141	Salmonella enterica	I 4,[5],12:i:-		28901	7832	5159502	3	4976848	Complete	mcr-3	2008	Canada	North America	Clinical
GCA_011654935.1	SAMN14146126	Salmonella enterica	I 4,[5],12:i:-		28901	7832	5173119	88	213814	Contig	mcr-3	2008	Canada	North America	Clinical
GCA_026624395.1	SAMN31881085	Escherichia coli		O124:H21	562	12233	5042908	7	4767964	Contig	mcr-1	2008	China	Asia	Clinical
GCA_019448975.1	SAMN20500132	Enterobacter hormaechei			158836	Unknown	5030911	99	136203	Scaffold	mcr-9	2008	China	Asia	Clinical
GCA_001902025.1	SAMN05728466	Aeromonas salmonicida			645	2	4915126	185	73508	Contig	mcr-3	2008	Canada	North America	Animal
GCA_001022755.1	SAMN03732722	Enterobacter roggenkampii			1812935	703	5452155	111	235117	Contig	mcr-9	2008	USA	North America	Clinical
GCA_016088175.1	SAMN03733643	Klebsiella oxytoca			571	199	6586962	157	164821	Contig	mcr-9	2008	USA	North America	Clinical
GCA_016088235.1	SAMN03733650	Klebsiella oxytoca			571	199	6607866	139	165119	Contig	mcr-9	2008	USA	North America	Clinical
GCA_016088215.1	SAMN03733634	Klebsiella oxytoca			571	199	6717717	149	165353	Contig	mcr-9	2008	USA	North America	Clinical
GCA_003812485.1	SAMN10411605	Acinetobacter baumannii			470	79	4250823	4	4193847	Complete	mcr-4	2008	Brazil	South America	Clinical
GCA_002334635.1	SAMD00089514	Enterobacter kobei			208224	243	5222369	138	148471	Scaffold	mcr-9	2008	Unknown	Unknown	Clinical
GCA_007239975.1	SAMN04224222	Salmonella enterica	Saintpaul		28901	27	4915710	178	49726	Contig	mcr-9	2008	USA	North America	Animal
GCA_001901975.1	SAMN05728463	Aeromonas salmonicida			645	Untype	5167036	203	62113	Contig	mcr-3	2008	Canada	North America	Animal
GCA_027553165.1	SAMN19783085	Escherichia coli		H12	562	10	5369365	298	49232	Contig	mcr-1	2008	Spain	Europe	Clinical
GCA_024772135.1	SAMEA12943890	Escherichia coli		Ol32:H10	562	167	5463501	205	67789	Contig	mcr-1	2008	France	Europe	Animal
GCA_002764995.1	SAMD00075814	Escherichia coli		O26:H11	562	21	5581332	244	113866	Scaffold	mcr-5	2008	Japan	Asia	Clinical
GCA_024772255.1	SAMEA12943889	Escherichia coli		O63	562	950	5644765	219	66431	Contig	mcr-1	2008	France	Europe	Animal
GCA_003113735.1	SAMD00064355	Escherichia coli		O26:H11	562	21	5774041	240	85581	Contig	mcr-5	2008	Japan	Asia	Clinical
GCA_001455035.2	SAMN04161565	Escherichia coli		O118:H16	562	21	6273871	320	89254	Scaffold	mcr-1	2008	France	Europe	Environment
GCA_022974635.1	SAMN18521090	Escherichia coli		O51:H20	562	10	4754869	91	164039	Contig	mcr-1	2009	China	Asia	Animal
GCA_022974675.1	SAMN18521088	Escherichia coli		O25:H12	562	10	4779391	88	203409	Contig	mcr-1	2009	China	Asia	Animal
GCA_022974595.1	SAMN18521092	Escherichia coli		O125:H32	562	10	4853268	190	68312	Contig	mcr-1	2009	China	Asia	Animal
GCA_022974625.1	SAMN18521091	Escherichia coli		O60:H12	562	10	4890483	87	173058	Contig	mcr-1	2009	China	Asia	Animal
GCA_022974605.1	SAMN18521089	Escherichia coli		O25:H12	562	10	4919928	97	174699	Contig	mcr-1	2009	China	Asia	Animal
GCA_016740235.1	SAMEA26122918	Escherichia coli		O12:H40	562	10	5354425	125	122528	Contig	mcr-1	2009	Denmark	Europe	Food
GCA_006158465.1	SAMN02846418	Salmonella enterica	Gateshead		28901	14	5027885	117	83881	Contig	mcr-9	2009	USA	North America	Animal
GCA_006158265.1	SAMN02844942	Salmonella enterica	Senftenberg		28901	14	5034962	46	281664	Contig	mcr-9	2009	USA	North America	Food
GCA_007760115.1	SAMN04224434	Salmonella enterica	Gateshead		28901	14	5088578	110	132506	Contig	mcr-9	2009	USA	North America	Animal
GCA_017282775.1	SAMN04255325	Salmonella enterica	Senftenberg		28901	14	5095261	94	149363	Contig	mcr-9	2009	USA	North America	Animal
GCA_007756795.1	SAMN04217210	Salmonella enterica	Senftenberg		28901	14	5098695	115	103795	Contig	mcr-9	2009	USA	North America	Animal
GCA_003073495.1	SAMN01816110	Salmonella enterica	Senftenberg		28901	14	5114779	2	4794849	Complete	mcr-9	2009	USA	North America	Food
GCA_006158425.1	SAMN02698112	Salmonella enterica	Senftenberg		28901	14	5163903	59	261255	Contig	mcr-9	2009	USA	North America	Environment
GCA_001690135.1	SAMN05263546	Salmonella enterica	Heidelberg		28901	15	5062479	5	4751375	Complete	mcr-9	2009	Canada	North America	Clinical
GCA_007757855.1	SAMN04217211	Salmonella enterica	Heidelberg		28901	15	5110188	99	106166	Contig	mcr-9	2009	USA	North America	Animal
GCA_016740195.1	SAMEA26122168	Escherichia coli		O78:H4	562	23	5236744	82	210636	Contig	mcr-1	2009	Denmark	Europe	Food
GCA_007759735.1	SAMN04224361	Salmonella enterica	Saintpaul		28901	27	4868772	56	179754	Contig	mcr-9	2009	USA	North America	Animal
GCA_007818565.1	SAMN04255393	Salmonella enterica	Saintpaul		28901	27	4888716	97	86687	Contig	mcr-9	2009	USA	North America	Animal
GCA_007760535.1	SAMN04217432	Salmonella enterica	Saintpaul		28901	27	4889843	106	77735	Contig	mcr-9	2009	USA	North America	Animal
GCA_007763515.1	SAMN04255392	Salmonella enterica	Saintpaul		28901	27	4895712	52	152229	Contig	mcr-9	2009	USA	North America	Animal
GCA_007815195.1	SAMN04217276	Salmonella enterica	Saintpaul		28901	27	4896960	95	88025	Contig	mcr-9	2009	USA	North America	Animal
GCA_007742155.1	SAMN02645805	Salmonella enterica	Saintpaul		28901	27	4897586	39	227979	Contig	mcr-9	2009	USA	North America	Animal
GCA_007760475.1	SAMN04255391	Salmonella enterica	Saintpaul		28901	27	4897643	51	195456	Contig	mcr-9	2009	USA	North America	Animal
GCA_007741755.1	SAMN02645804	Salmonella enterica	Saintpaul		28901	27	4897921	41	252181	Contig	mcr-9	2009	USA	North America	Animal
GCA_007741575.1	SAMN02645806	Salmonella enterica	Saintpaul		28901	27	4898436	43	202456	Contig	mcr-9	2009	USA	North America	Animal
GCA_006389075.1	SAMN01902349	Salmonella enterica	Saintpaul		28901	27	4900330	53	178958	Contig	mcr-9	2009	USA	North America	Animal
GCA_007760375.1	SAMN04224447	Salmonella enterica	Saintpaul		28901	27	4900566	151	65952	Contig	mcr-9	2009	USA	North America	Animal
GCA_007760235.1	SAMN04224451	Salmonella enterica	Saintpaul		28901	27	4907065	87	97145	Contig	mcr-9	2009	USA	North America	Animal
GCA_007759425.1	SAMN04217301	Salmonella enterica	Saintpaul		28901	27	4909182	95	89827	Contig	mcr-9	2009	USA	North America	Animal
GCA_007758935.1	SAMN04217223	Salmonella enterica	Saintpaul		28901	27	4910001	80	109602	Contig	mcr-9	2009	USA	North America	Animal
GCA_007760355.1	SAMN04224448	Salmonella enterica	Saintpaul		28901	27	4911984	64	139671	Contig	mcr-9	2009	USA	North America	Animal
GCA_007760395.1	SAMN04224450	Salmonella enterica	Saintpaul		28901	27	4912431	56	152123	Contig	mcr-9	2009	USA	North America	Animal
GCA_007760215.1	SAMN04224446	Salmonella enterica	Saintpaul		28901	27	4912508	39	220589	Contig	mcr-9	2009	USA	North America	Animal
GCA_007760295.1	SAMN04224449	Salmonella enterica	Saintpaul		28901	27	4913350	64	163786	Contig	mcr-9	2009	USA	North America	Animal
GCA_007758315.1	SAMN04217221	Salmonella enterica	Saintpaul		28901	27	4914165	57	154458	Contig	mcr-9	2009	USA	North America	Animal
GCA_007760085.1	SAMN04224438	Salmonella enterica	Saintpaul		28901	27	4914377	183	52309	Contig	mcr-9	2009	USA	North America	Animal
GCA_007760155.1	SAMN04224445	Salmonella enterica	Saintpaul		28901	27	4915428	85	116795	Contig	mcr-9	2009	USA	North America	Animal
GCA_007762255.1	SAMN04224344	Salmonella enterica	Saintpaul		28901	27	4915522	45	254945	Contig	mcr-9	2009	USA	North America	Animal
GCA_007762895.1	SAMN04224343	Salmonella enterica	Saintpaul		28901	27	4927557	34	376907	Contig	mcr-9	2009	USA	North America	Animal
GCA_007760035.1	SAMN04224439	Salmonella enterica	I -:e,h:1,2		28901	27	4928315	145	61827	Contig	mcr-9	2009	USA	North America	Animal
GCA_007760735.1	SAMN04224486	Salmonella enterica	Saintpaul		28901	27	4929523	67	126040	Contig	mcr-9	2009	USA	North America	Animal
GCA_007759275.1	SAMN04217262	Salmonella enterica	Saintpaul		28901	27	4931255	69	146016	Contig	mcr-9	2009	USA	North America	Animal
GCA_007237695.1	SAMN04217263	Salmonella enterica	Saintpaul		28901	27	4932726	61	178264	Contig	mcr-9	2009	USA	North America	Animal
GCA_007819135.1	SAMN04217254	Salmonella enterica	Saintpaul		28901	27	4934332	89	103239	Contig	mcr-9	2009	USA	North America	Animal
GCA_007818815.1	SAMN04224470	Salmonella enterica	Saintpaul		28901	27	4935766	65	145089	Contig	mcr-9	2009	USA	North America	Animal
GCA_006389255.1	SAMN02261119	Salmonella enterica	Saintpaul		28901	27	4937959	41	327394	Contig	mcr-9	2009	USA	North America	Animal
GCA_007761125.1	SAMN04224485	Salmonella enterica	Saintpaul		28901	27	4938312	31	382348	Contig	mcr-9	2009	USA	North America	Animal
GCA_006814185.1	SAMN04255343	Salmonella enterica	Saintpaul		28901	27	4938587	60	180762	Contig	mcr-9	2009	USA	North America	Animal
GCA_007760335.1	SAMN04224452	Salmonella enterica	Saintpaul		28901	27	4939023	41	214005	Contig	mcr-9	2009	USA	North America	Animal
GCA_007817655.1	SAMN04224333	Salmonella enterica	Saintpaul		28901	27	4939119	156	56775	Contig	mcr-9	2009	USA	North America	Animal
GCA_007759395.1	SAMN04224340	Salmonella enterica	Saintpaul		28901	27	4939464	54	187602	Contig	mcr-9	2009	USA	North America	Animal
GCA_007758675.1	SAMN04217230	Salmonella enterica	Saintpaul		28901	27	4939706	37	364191	Contig	mcr-9	2009	USA	North America	Animal
GCA_007760445.1	SAMN04255416	Salmonella enterica	Saintpaul		28901	27	4940588	65	131161	Contig	mcr-9	2009	USA	North America	Animal
GCA_007762055.1	SAMN04255344	Salmonella enterica	Saintpaul		28901	27	4941646	38	343958	Contig	mcr-9	2009	USA	North America	Animal
GCA_006387795.1	SAMN02378091	Salmonella enterica	Saintpaul		28901	27	4941814	33	401735	Contig	mcr-9	2009	USA	North America	Animal
GCA_007761085.1	SAMN04224473	Salmonella enterica	Saintpaul		28901	27	4941984	82	116901	Contig	mcr-9	2009	USA	North America	Animal
GCA_006389355.1	SAMN02261142	Salmonella enterica	Saintpaul		28901	27	4942171	58	201273	Contig	mcr-9	2009	USA	North America	Animal
GCA_006389135.1	SAMN02261116	Salmonella enterica	Saintpaul		28901	27	4942362	43	278793	Contig	mcr-9	2009	USA	North America	Animal
GCA_007758235.1	SAMN04217222	Salmonella enterica	Saintpaul		28901	27	4942507	46	241728	Contig	mcr-9	2009	USA	North America	Animal
GCA_007818885.1	SAMN04224467	Salmonella enterica	Saintpaul		28901	27	4942848	34	281011	Contig	mcr-9	2009	USA	North America	Animal
GCA_007760545.1	SAMN04224453	Salmonella enterica	Saintpaul		28901	27	4943626	68	133899	Contig	mcr-9	2009	USA	North America	Animal
GCA_007757805.1	SAMN04217218	Salmonella enterica	Saintpaul		28901	27	4943640	84	101165	Contig	mcr-9	2009	USA	North America	Animal
GCA_007756715.1	SAMN04217261	Salmonella enterica	Saintpaul		28901	27	4943858	76	116952	Contig	mcr-9	2009	USA	North America	Animal
GCA_007760785.1	SAMN04224471	Salmonella enterica	Saintpaul		28901	27	4946478	41	255584	Contig	mcr-9	2009	USA	North America	Animal
GCA_007761065.1	SAMN04224466	Salmonella enterica	Saintpaul		28901	27	4947251	37	343959	Contig	mcr-9	2009	USA	North America	Animal
GCA_007759955.1	SAMN04224436	Salmonella enterica	Saintpaul		28901	27	4947394	59	182620	Contig	mcr-9	2009	USA	North America	Animal
GCA_007759695.1	SAMN04217299	Salmonella enterica	Saintpaul		28901	27	4947971	57	213951	Contig	mcr-9	2009	USA	North America	Animal
GCA_007759495.1	SAMN04217341	Salmonella enterica	Saintpaul		28901	27	4948808	57	196843	Contig	mcr-9	2009	USA	North America	Animal
GCA_006389235.1	SAMN02261132	Salmonella enterica	Saintpaul		28901	27	4948889	52	222763	Contig	mcr-9	2009	USA	North America	Animal
GCA_007759555.1	SAMN04217284	Salmonella enterica	Saintpaul		28901	27	4949373	48	222763	Contig	mcr-9	2009	USA	North America	Animal
GCA_007760075.1	SAMN04224437	Salmonella enterica	Saintpaul		28901	27	4961131	50	243239	Contig	mcr-9	2009	USA	North America	Animal
GCA_007760195.1	SAMN04224457	Salmonella enterica	Saintpaul		28901	27	4966004	62	124317	Contig	mcr-9	2009	USA	North America	Animal
GCA_007760845.1	SAMN04224474	Salmonella enterica	Saintpaul		28901	27	4970775	35	343959	Contig	mcr-9	2009	USA	North America	Animal
GCA_007815835.1	SAMN04224478	Salmonella enterica	Saintpaul		28901	27	4972898	78	159841	Contig	mcr-9	2009	USA	North America	Animal
GCA_007759835.1	SAMN04224350	Salmonella enterica	Saintpaul		28901	27	4977736	38	382888	Contig	mcr-9	2009	USA	North America	Animal
GCA_007908065.1	SAMN04224465	Salmonella enterica	Saintpaul		28901	27	4980312	43	201298	Contig	mcr-9	2009	USA	North America	Animal
GCA_007761025.1	SAMN04224464	Salmonella enterica	Saintpaul		28901	27	4989184	46	238184	Contig	mcr-9	2009	USA	North America	Animal
GCA_007761325.1	SAMN04224483	Salmonella enterica	Saintpaul		28901	27	4990490	72	131029	Contig	mcr-9	2009	USA	North America	Animal
GCA_007761225.1	SAMN04224482	Salmonella enterica	Saintpaul		28901	27	4994757	53	227968	Contig	mcr-9	2009	USA	North America	Animal
GCA_007759715.1	SAMN04224357	Salmonella enterica	Saintpaul		28901	27	5008065	51	209780	Contig	mcr-9	2009	USA	North America	Animal
GCA_007763655.1	SAMN04255408	Salmonella enterica	Saintpaul		28901	27	5016154	139	69449	Contig	mcr-9	2009	USA	North America	Animal
GCA_007758695.1	SAMN04217231	Salmonella enterica	Saintpaul		28901	27	5018399	56	207115	Contig	mcr-9	2009	USA	North America	Animal
GCA_007760625.1	SAMN04255410	Salmonella enterica	Saintpaul		28901	27	5032973	123	77869	Contig	mcr-9	2009	USA	North America	Animal
GCA_007760515.1	SAMN04255409	Salmonella enterica	Saintpaul		28901	27	5037130	112	82470	Contig	mcr-9	2009	USA	North America	Animal
GCA_007758615.1	SAMN04217232	Salmonella enterica	Saintpaul		28901	27	5037798	51	200607	Contig	mcr-9	2009	USA	North America	Animal
GCA_007759375.1	SAMN04217338	Salmonella enterica	Saintpaul		28901	27	5071941	66	179237	Contig	mcr-9	2009	USA	North America	Animal
GCA_006387745.1	SAMN01902329	Salmonella enterica	Saintpaul		28901	27	5074241	49	382185	Contig	mcr-9	2009	USA	North America	Animal
GCA_007758915.1	SAMN04217238	Salmonella enterica	Saintpaul		28901	27	5099784	49	340947	Contig	mcr-9	2009	USA	North America	Animal
GCA_010580725.1	SAMEA104396016	Salmonella enterica	Paratyphi B		28901	28	4874838	131	96731	Contig	mcr-1	2009	Germany	Europe	Food
GCA_010501375.1	SAMEA104396021	Salmonella enterica	Paratyphi B		28901	28	4976155	149	81543	Contig	mcr-1	2009	Germany	Europe	Food
GCA_010396145.1	SAMEA104396017	Salmonella enterica	Paratyphi B		28901	28	5036149	102	143192	Contig	mcr-1	2009	Germany	Europe	Food
GCA_010411675.1	SAMEA104396018	Salmonella enterica	Paratyphi B		28901	28	5044199	106	193465	Contig	mcr-1	2009	Germany	Europe	Food
GCA_022415205.1	SAMD00019236	Salmonella enterica	I -:i:-		28901	34	5372617	125	108150	Contig	mcr-3	2009	Japan	Asia	Clinical
GCA_029445895.1	SAMN14049562	Escherichia coli		O11:H20	562	48	4836331	135	101075	Contig	mcr-1	2009	China	Asia	Clinical
GCA_025480895.1	SAMN30702005	Enterobacter hormaechei			158836	90	5263306	64	434589	Contig	mcr-9	2009	Poland	Europe	Clinical
GCA_025486005.1	SAMN30702003	Enterobacter hormaechei			158836	90	5229636	59	400854	Contig	mcr-9	2009	Poland	Europe	Clinical
GCA_025488435.1	SAMN30702048	Enterobacter hormaechei			158836	90	5235861	64	501296	Contig	mcr-9	2009	Poland	Europe	Clinical
GCA_900076465.1	SAMEA2273510	Enterobacter hormaechei			158836	90	5037850	55	334894	Scaffold	mcr-9	2009	UK	Europe	Clinical
GCA_029445855.1	SAMN14049563	Escherichia coli		O131:H21	562	101	5170384	101	187962	Contig	mcr-1	2009	China	Asia	Clinical
GCA_003009135.1	SAMN07983305	Escherichia coli		O66:H45	562	101	5240877	120	124934	Scaffold	mcr-1	2009	China	Asia	Animal
GCA_008931405.1	SAMN12289339	Enterobacter hormaechei			158836	114	5188104	5	4780403	Complete	mcr-9	2009	Australia	Oceania	Clinical
GCA_020782405.1	SAMN22794048	Escherichia coli		O119:H4	562	117	5230878	148	99405	Contig	mcr-1	2009	China	Asia	Clinical
GCA_020782275.1	SAMN22794027	Escherichia coli		O119:H4	562	117	5231933	144	105119	Contig	mcr-1	2009	China	Asia	Clinical
GCA_016740035.1	SAMEA26125168	Escherichia coli		O143:H4	562	117	5183991	143	129888	Contig	mcr-1	2009	Denmark	Europe	Food
GCA_017784015.1	SAMEA92114668	Escherichia coli		Ol31:H4	562	131	5210574	138	83146	Contig	mcr-9	2009	Spain	Europe	Animal
GCA_017294815.1	SAMEA92081668	Escherichia coli		Ol31:H4	562	131	5292804	74	257734	Contig	mcr-9	2009	Spain	Europe	Clinical
GCA_017298355.1	SAMEA92129668	Escherichia coli		Ol31:H4	562	131	5389480	100	198814	Contig	mcr-9	2009	Spain	Europe	Clinical
GCA_017293655.1	SAMEA92126668	Escherichia coli		Ol31:H4	562	131	5423446	81	192286	Contig	mcr-9	2009	Spain	Europe	Unknown
GCA_003030125.1	SAMN08663434	Salmonella enterica	Bovismorbificans		28901	142	4726557	4	4636770	Complete	mcr-1	2009	Germany	Europe	Animal
GCA_016740015.1	SAMEA26125918	Escherichia coli		O172:H23	562	224	5321150	136	144683	Contig	mcr-1	2009	Denmark	Europe	Food
GCA_022205125.1	SAMN09216416	Klebsiella pneumoniae			573	377	5756797	100	140080	Contig	mcr-1	2009	Spain	Europe	Animal
GCA_022975335.1	SAMN18521055	Escherichia coli		O8:H9	562	410	5050734	109	191011	Contig	mcr-1	2009	China	Asia	Animal
GCA_022975355.1	SAMN18521054	Escherichia coli		O8:H9	562	410	5062816	120	188053	Contig	mcr-1	2009	China	Asia	Animal
GCA_007759115.1	SAMN04224384	Salmonella enterica	I -:z10:e,n,z15		28901	413	5031183	173	59289	Contig	mcr-9	2009	USA	North America	Animal
GCA_012648985.1	SAMN09216414	Escherichia coli		O29:H8	562	448	5142566	140	168872	Contig	mcr-1	2009	Spain	Europe	Animal
GCA_022972875.1	SAMN18521176	Escherichia coli		H28	562	524	5474900	155	193534	Contig	mcr-1	2009	China	Asia	Animal
GCA_003009315.1	SAMN07983296	Escherichia coli		O132:H10	562	533	5166361	124	198706	Scaffold	mcr-1	2009	China	Asia	Animal
GCA_003009095.1	SAMN07983307	Escherichia coli		O132:H10	562	533	5268238	164	198706	Scaffold	mcr-1	2009	China	Asia	Animal
GCA_007818985.1	SAMN06117959	Salmonella enterica	Concord		28901	534	5312181	71	267788	Contig	mcr-9	2009	USA	North America	Clinical
GCA_023168065.1	SAMD00414335	Escherichia coli		O9:H30	562	540	5174265	173	82345	Contig	mcr-5	2009	Japan	Asia	Animal
GCA_000814125.3	SAMN03067414	Enterobacter hormaechei			158836	594	5209251	4	4897485	Complete	mcr-9	2009	USA	North America	Clinical
GCA_000957445.1	SAMN03283317	Enterobacter hormaechei			158836	603	5026069	65	175458	Contig	mcr-9	2009	USA	North America	Unknown
GCA_025046855.1	SAMEA12944307	Escherichia coli		Ol32	562	617	4965754	143	90067	Contig	mcr-9	2009	France	Europe	Clinical
GCA_016740215.1	SAMEA26124418	Escherichia coli		Ol32:H9	562	617	5203406	160	125908	Contig	mcr-1	2009	Denmark	Europe	Food
GCA_012661005.1	SAMN09216415	Escherichia coli		O12:H4	562	665	5206572	93	173977	Contig	mcr-1	2009	Portugal	Europe	Animal
GCA_012649025.1	SAMN09216412	Escherichia coli		O143:H19	562	746	5118445	156	94462	Contig	mcr-1	2009	Spain	Europe	Animal
GCA_016740255.1	SAMEA26120668	Escherichia coli		Ol25:H40	562	752	5272638	118	156173	Contig	mcr-1	2009	Denmark	Europe	Food
GCA_900076415.1	SAMEA2273437	Enterobacter hormaechei			158836	801	4794858	28	407016	Scaffold	mcr-9	2009	UK	Europe	Clinical
GCA_900083845.1	SAMEA2273864	Enterobacter hormaechei			158836	801	4792859	30	307134	Scaffold	mcr-9	2009	UK	Europe	Clinical
GCA_024772075.1	SAMEA12943904	Escherichia coli		O63	562	950	5576073	191	65126	Contig	mcr-1	2009	France	Europe	Animal
GCA_003338885.1	SAMN09579993	Escherichia coli		O11:H23	562	1163	5388245	173	151350	Contig	mcr-9	2009	Australia	Oceania	Animal
GCA_024772015.1	SAMEA12943900	Escherichia coli		Ol32:H9	562	1291	5391565	184	94275	Contig	mcr-1	2009	France	Europe	Animal
GCA_007763275.2	SAMN02918600	Salmonella enterica	Soerenga		28901	1659	5045586	72	180841	Contig	mcr-9	2009	USA	North America	Food
GCA_003119635.1	SAMN08514336	Salmonella enterica	Rubislaw		28901	2388	4888733	81	137671	Contig	mcr-9	2009	USA	North America	Animal
GCA_030168755.1	SAMN34133716	Escherichia coli		H38	562	3288	5435203	8	4747817	Complete	mcr-1	2009	China	Asia	Animal
GCA_029163705.1	SAMEA4392533	Aeromonas salmonicida			645	2	5051895	150	89328	Contig	mcr-3	2009	Denmark	Europe	Animal
GCA_900076485.1	SAMEA2273443	Enterobacter roggenkampii			1812935	803	5353122	66	172038	Scaffold	mcr-9	2009	UK	Europe	Clinical
GCA_020116585.1	SAMN12212287	Klebsiella oxytoca			571	34	6053829	115	137534	Scaffold	mcr-9	2009	Switzerland	Europe	Clinical
GCA_025484215.1	SAMN30702040	Enterobacter cloacae			550	90	5321050	86	312610	Contig	mcr-9	2009	Poland	Europe	Clinical
GCA_025485145.1	SAMN30702030	Enterobacter cloacae			550	90	5384876	71	379562	Contig	mcr-9	2009	Poland	Europe	Clinical
GCA_004151085.1	SAMN04272881	Aeromonas salmonicida			645	2	4861715	119	115671	Contig	mcr-3	2009	Canada	North America	Animal
GCA_001902045.1	SAMN05728467	Aeromonas salmonicida			645	2	4867561	112	115671	Contig	mcr-3	2009	Canada	North America	Animal
GCA_001902165.1	SAMN04226662	Aeromonas salmonicida			645	2	4892975	177	63550	Contig	mcr-3	2009	Canada	North America	Animal
GCA_000786795.1	SAMN03120844	Aeromonas salmonicida			645	Unknown	4958831	181	64305	Contig	mcr-3	2009	Canada	North America	Animal
GCA_001022915.1	SAMN03732729	Enterobacter kobei			208224	125	5062045	90	223215	Contig	mcr-10	2009	USA	North America	Clinical
GCA_001038305.1	SAMN03737905	Klebsiella oxytoca			571	Unknown	6390923	90	360413	Scaffold	mcr-9	2009	USA	North America	Clinical
GCA_016088115.1	SAMN03733660	Klebsiella oxytoca			571	199	6575783	137	165123	Contig	mcr-9	2009	USA	North America	Clinical
GCA_016088085.1	SAMN03733659	Klebsiella oxytoca			571	199	6595553	127	219668	Contig	mcr-9	2009	USA	North America	Clinical
GCA_016088825.1	SAMN03733665	Klebsiella oxytoca			571	199	6620223	137	168652	Contig	mcr-9	2009	USA	North America	Clinical
GCA_016087315.1	SAMN03733657	Klebsiella oxytoca			571	199	6628353	127	168652	Contig	mcr-9	2009	USA	North America	Clinical
GCA_001022295.1	SAMN03733663	Klebsiella oxytoca			571	199	6630537	6	6217725	Complete	mcr-9	2009	USA	North America	Clinical
GCA_016088145.1	SAMN03733666	Klebsiella oxytoca			571	199	6640334	139	164821	Contig	mcr-9	2009	USA	North America	Clinical
GCA_016087355.1	SAMN03733658	Klebsiella oxytoca			571	199	6668731	137	211378	Contig	mcr-9	2009	USA	North America	Clinical
GCA_008931545.1	SAMN12289356	Enterobacter kobei			208224	191	5366747	4	4964300	Complete	mcr-9	2009	Australia	Oceania	Clinical
GCA_000965825.1	SAMN03277192	Enterobacter asburiae			61645	27	4907054	167	84394	Contig	mcr-9	2009	Colombia	South America	Clinical
GCA_010778335.1	SAMEA104396065	Salmonella enterica	I -:b:1,2		28901	28	4793628	269	33026	Contig	mcr-1	2009	Germany	Europe	Food
GCA_033185025.1	SAMEA112357035	Salmonella enterica	Typhimurium		28901	34	4904312	295	31415	Contig	mcr-1	2009	Spain	Europe	Animal
GCA_011420995.1	SAMEA104396020	Salmonella enterica	I -:b:1,2		28901	28	4927454	250	44551	Contig	mcr-1	2009	Germany	Europe	Food
GCA_016740175.1	SAMEA26123668	Escherichia coli		O15:H4	562	Unknown	4930835	205	41268	Contig	mcr-1	2009	Denmark	Europe	Food
GCA_010526975.1	SAMEA104396019	Salmonella enterica	I -:b:1,2		28901	28	4952507	211	58998	Contig	mcr-1	2009	Germany	Europe	Food
GCA_022393675.1	SAMEA104363632	Salmonella enterica	I -:i:1,2		28901	34	5147306	201	50754	Contig	mcr-3	2009	Denmark	Europe	Clinical
GCA_000966005.1	SAMN03277191	Enterobacter asburiae			61645	27	5170031	231	81812	Contig	mcr-9	2009	Colombia	South America	Clinical
GCA_028303445.1	SAMEA110144030	Salmonella enterica	Concord		28901	534	5276146	280	63608	Contig	mcr-9	2009	Belgium	Europe	Clinical
GCA_017784685.1	SAMEA92072668	Escherichia coli		Ol31:H4	562	131	5359281	452	20934	Contig	mcr-9	2009	Spain	Europe	Animal
GCA_017784145.1	SAMEA92106418	Escherichia coli		Ol31:H4	562	131	5409795	207	57862	Contig	mcr-9	2009	Spain	Europe	Clinical
GCA_022973455.1	SAMN18521149	Escherichia coli		O78:H11	562	29	5414594	250	102168	Contig	mcr-1	2009	China	Asia	Animal
GCA_003010265.1	SAMN07983256	Escherichia coli		O132:H10	562	533	5472656	228	198706	Scaffold	mcr-1	2009	China	Asia	Animal
GCA_028046925.1	SAMN32414680	Escherichia coli		H1	562	1	5612095	369	37193	Contig	mcr-1	2009	Germany	Europe	Clinical
GCA_016575955.1	SAMN13781761	Escherichia coli		H19	562	90	5614337	374	38214	Contig	mcr-9	2009	USA	North America	Animal
GCA_028039575.1	SAMN32414669	Escherichia coli		O139:H1	562	1	5622503	227	75450	Contig	mcr-1	2009	Germany	Europe	Clinical
GCA_022973435.1	SAMN18521150	Escherichia coli		O123:H11	562	29	5665208	321	91785	Contig	mcr-1	2009	China	Asia	Animal
GCA_025043615.1	SAMEA12944489	Escherichia coli		H15	562	69	5936773	288	73725	Contig	mcr-9	2009	Germany	Europe	Animal
GCA_012648965.1	SAMN09216413	Escherichia coli		O102:H25	562	57	6234095	222	95854	Contig	mcr-1	2009	Spain	Europe	Animal
GCA_943790545.1	SAMEA110055349	Escherichia coli		O139:H1	562	1	5344921	167	96881	Scaffold	mcr-1	2010	Italy	Europe	Animal
GCA_028039775.1	SAMN32414660	Escherichia coli		O139:H1	562	1	5859227	145	116008	Contig	mcr-1	2010	Germany	Europe	Animal
GCA_004218055.1	SAMN02646967	Salmonella enterica	Montevideo		28901	4	4978133	48	308450	Contig	mcr-9	2010	USA	North America	Animal
GCA_022972115.1	SAMN18521216	Escherichia coli		H12	562	10	4837075	100	141644	Contig	mcr-1	2010	China	Asia	Animal
GCA_003009495.1	SAMN07983287	Escherichia coli		O51:H4	562	10	4912456	98	231979	Scaffold	mcr-1	2010	China	Asia	Animal
GCA_019351255.1	SAMN20236825	Escherichia coli		O25:H12	562	10	5019674	91	185773	Scaffold	mcr-1	2010	China	Asia	Animal
GCA_022972095.1	SAMN18521217	Escherichia coli		O153:H12	562	10	5058281	137	153190	Contig	mcr-1	2010	China	Asia	Animal
GCA_900603275.1	SAMEA4976272	Escherichia coli		O8:H32	562	10	4878586	153	125688	Contig	mcr-4	2010	Netherlands	Europe	Animal
GCA_014472485.1	SAMN14491215	Escherichia coli		O129:H11	562	10	4959607	133	117993	Contig	mcr-1	2010	Germany	Europe	Animal
GCA_009867015.2	SAMN08522749	Escherichia coli		O153:H15	562	10	5558171	4	5133979	Complete	mcr-1	2010	France	Europe	Animal
GCA_016739855.1	SAMEA26133418	Escherichia coli		O131:H25	562	10	5586162	198	103761	Contig	mcr-1	2010	Denmark	Europe	Food
GCA_005490325.1	SAMN10975419	Salmonella enterica	Senftenberg		28901	14	5200727	87	173648	Contig	mcr-9	2010	USA	North America	Animal
GCA_033184875.1	SAMEA112357040	Salmonella enterica	Typhimurium		28901	19	5021169	193	54973	Contig	mcr-1	2010	Spain	Europe	Animal
GCA_002091095.1	SAMN04394777	Salmonella enterica	Typhimurium		28901	19	5243062	95	225890	Scaffold	mcr-9	2010	USA	North America	Clinical
GCA_007908985.1	SAMN10715263	Salmonella enterica	Typhimurium		28901	19	5378984	144	143358	Contig	mcr-9	2010	USA	North America	Clinical
GCA_006698525.1	SAMN04255308	Salmonella enterica	Saintpaul		28901	27	4870047	66	167365	Contig	mcr-9	2010	USA	North America	Animal
GCA_007762715.1	SAMN04255245	Salmonella enterica	Saintpaul		28901	27	4875997	51	197609	Contig	mcr-9	2010	USA	North America	Animal
GCA_007818765.1	SAMN04255246	Salmonella enterica	Saintpaul		28901	27	4878638	38	351292	Contig	mcr-9	2010	USA	North America	Animal
GCA_007758435.1	SAMN04256051	Salmonella enterica	Saintpaul		28901	27	4890204	128	67992	Contig	mcr-9	2010	USA	North America	Animal
GCA_004186495.1	SAMN02261148	Salmonella enterica	Saintpaul		28901	27	4904089	34	382854	Contig	mcr-9	2010	USA	North America	Animal
GCA_007761575.1	SAMN04255206	Salmonella enterica	Saintpaul		28901	27	4916028	101	103047	Contig	mcr-9	2010	USA	North America	Animal
GCA_007758975.1	SAMN04256058	Salmonella enterica	Saintpaul		28901	27	4925318	121	81573	Contig	mcr-9	2010	USA	North America	Animal
GCA_006387945.1	SAMN02261158	Salmonella enterica	Saintpaul		28901	27	4930346	40	277199	Contig	mcr-9	2010	USA	North America	Animal
GCA_007761855.1	SAMN04255208	Salmonella enterica	Saintpaul		28901	27	4934601	135	66605	Contig	mcr-9	2010	USA	North America	Animal
GCA_007759915.1	SAMN04255123	Salmonella enterica	Saintpaul		28901	27	4935468	83	97381	Contig	mcr-9	2010	USA	North America	Animal
GCA_007757265.1	SAMN04256083	Salmonella enterica	Saintpaul		28901	27	4937839	58	238214	Contig	mcr-9	2010	USA	North America	Animal
GCA_007760175.1	SAMN04256016	Salmonella enterica	Saintpaul		28901	27	4941275	48	241992	Contig	mcr-9	2010	USA	North America	Animal
GCA_007759135.1	SAMN04256049	Salmonella enterica	Saintpaul		28901	27	4953491	49	211746	Contig	mcr-9	2010	USA	North America	Animal
GCA_007819125.1	SAMN04255134	Salmonella enterica	I -:e,h:1,2		28901	27	4969756	154	59533	Contig	mcr-9	2010	USA	North America	Animal
GCA_007761105.1	SAMN04255186	Salmonella enterica	Saintpaul		28901	27	4970335	82	113810	Contig	mcr-9	2010	USA	North America	Animal
GCA_007757715.1	SAMN04255140	Salmonella enterica	Saintpaul		28901	27	4972878	117	76304	Contig	mcr-9	2010	USA	North America	Animal
GCA_006635065.1	SAMN04255280	Salmonella enterica	Saintpaul		28901	27	4983965	53	180101	Contig	mcr-9	2010	USA	North America	Animal
GCA_007818945.1	SAMN04256013	Salmonella enterica	Saintpaul		28901	27	4984624	136	68107	Contig	mcr-9	2010	USA	North America	Animal
GCA_007818125.1	SAMN04255209	Salmonella enterica	Saintpaul		28901	27	4985866	53	171048	Contig	mcr-9	2010	USA	North America	Animal
GCA_007819205.1	SAMN04256056	Salmonella enterica	Saintpaul		28901	27	4990159	43	376839	Contig	mcr-9	2010	USA	North America	Animal
GCA_007758635.1	SAMN04256042	Salmonella enterica	Saintpaul		28901	27	4998045	51	276108	Contig	mcr-9	2010	USA	North America	Animal
GCA_007762615.1	SAMN04255243	Salmonella enterica	Saintpaul		28901	27	5001445	50	178485	Contig	mcr-9	2010	USA	North America	Animal
GCA_007759055.1	SAMN04256057	Salmonella enterica	Saintpaul		28901	27	5008588	44	276292	Contig	mcr-9	2010	USA	North America	Animal
GCA_007758995.1	SAMN04256014	Salmonella enterica	Saintpaul		28901	27	5009789	46	222568	Contig	mcr-9	2010	USA	North America	Animal
GCA_007760665.1	SAMN04255188	Salmonella enterica	Saintpaul		28901	27	5171915	58	211459	Contig	mcr-9	2010	USA	North America	Animal
GCA_007762875.1	SAMN04255265	Salmonella enterica	Saintpaul		28901	27	5189437	64	189507	Contig	mcr-9	2010	USA	North America	Animal
GCA_010645325.1	SAMEA104396023	Salmonella enterica	Paratyphi B		28901	28	4893975	118	134365	Contig	mcr-1	2010	Germany	Europe	Food
GCA_010493495.1	SAMEA104396026	Salmonella enterica	Paratyphi B		28901	28	4958168	113	144176	Contig	mcr-1	2010	Germany	Europe	Food
GCA_010781895.1	SAMEA104396022	Salmonella enterica	Paratyphi B		28901	28	5026718	156	75225	Contig	mcr-1	2010	Germany	Europe	Food
GCA_900085565.1	SAMEA2273811	Klebsiella pneumoniae			573	29	5874384	63	356865	Scaffold	mcr-9	2010	UK	Europe	Clinical
GCA_019351395.1	SAMN20236824	Escherichia coli		O62:H30	562	34	4958632	129	117303	Scaffold	mcr-1	2010	China	Asia	Animal
GCA_030440655.1	SAMN08386835	Salmonella enterica	I 4,[5],12:i:-		28901	34	5213766	2	4991640	Complete	mcr-3	2010	Thailand	Asia	Food
GCA_020993845.1	SAMN16709263	Salmonella enterica	I 4,[5],12:i:-		28901	34	5077890	93	271152	Contig	mcr-3	2010	Thailand	Asia	Clinical
GCA_030440635.1	SAMN16709263	Salmonella enterica	I 4,[5],12:i:-		28901	34	5109908	2	4929877	Complete	mcr-3	2010	Thailand	Asia	Clinical
GCA_020993605.1	SAMN16709262	Salmonella enterica	I 4,[5],12:i:-		28901	34	5179342	90	253324	Contig	mcr-3	2010	Thailand	Asia	Clinical
GCA_030440615.1	SAMN16709262	Salmonella enterica	I 4,[5],12:i:-		28901	34	5220226	2	5039354	Complete	mcr-3	2010	Thailand	Asia	Clinical
GCA_011137455.1	SAMEA104398390	Salmonella enterica	I 4,[5],12:i:-		28901	34	4944555	128	69616	Contig	mcr-1	2010	Germany	Europe	Others
GCA_017748745.1	SAMN18614493	Salmonella enterica	I 4,[5],12:i:-		28901	34	5254394	119	108152	Contig	mcr-3	2010	Australia	Oceania	Clinical
GCA_022972625.1	SAMN18521193	Escherichia coli		O7:H18	562	38	5331540	117	181610	Contig	mcr-1	2010	China	Asia	Animal
GCA_029445915.1	SAMN14049564	Escherichia coli		O1:H15	562	38	5577164	167	135436	Contig	mcr-1	2010	China	Asia	Clinical
GCA_003009175.1	SAMN07983303	Escherichia coli		H4	562	46	4713211	148	78723	Scaffold	mcr-1	2010	China	Asia	Animal
GCA_022195125.1	SAMN12774510	Klebsiella pneumoniae			573	54	6065507	132	192244	Contig	mcr-9	2010	UK	Europe	Clinical
GCA_900603205.1	SAMEA4976269	Escherichia coli		H10	562	57	5227523	34	338321	Contig	mcr-1	2010	Netherlands	Europe	Animal
GCA_029445935.1	SAMN14049565	Escherichia coli		O8:H9	562	58	5207514	135	135730	Contig	mcr-1	2010	China	Asia	Clinical
GCA_016739915.1	SAMEA26134168	Escherichia coli		O9:H12	562	58	4964406	127	111894	Contig	mcr-1	2010	Denmark	Europe	Food
GCA_016739935.1	SAMEA26129668	Escherichia coli		O9:H12	562	58	5250126	119	103089	Contig	mcr-1	2010	Denmark	Europe	Food
GCA_001472005.1	SAMN04252893	Enterobacter hormaechei			158836	78	5045839	63	341894	Contig	mcr-9	2010	China	Asia	Clinical
GCA_001526005.1	SAMN04252894	Enterobacter hormaechei			158836	78	5002226	67	298011	Contig	mcr-9	2010	China	Asia	Clinical
GCA_021285835.1	SAMN24183488	Enterobacter hormaechei			158836	78	5095639	80	354692	Contig	mcr-9	2010	China	Asia	Clinical
GCA_021285865.1	SAMN24183489	Enterobacter hormaechei			158836	78	5088430	75	221262	Contig	mcr-9	2010	China	Asia	Clinical
GCA_021285965.1	SAMN24183494	Enterobacter hormaechei			158836	78	5096020	78	354792	Contig	mcr-9	2010	China	Asia	Clinical
GCA_021286195.1	SAMN24183492	Enterobacter hormaechei			158836	78	5074856	117	230780	Contig	mcr-9	2010	China	Asia	Clinical
GCA_021286345.1	SAMN24183493	Enterobacter hormaechei			158836	78	5089215	101	201220	Contig	mcr-9	2010	China	Asia	Clinical
GCA_025052835.1	SAMEA12943914	Escherichia coli		O9:H9	562	88	5277997	163	89913	Contig	mcr-1	2010	France	Europe	Animal
GCA_025482935.1	SAMN30702004	Enterobacter hormaechei			158836	90	5274650	73	447340	Contig	mcr-9	2010	Poland	Europe	Clinical
GCA_025483185.1	SAMN30702055	Enterobacter hormaechei			158836	90	5305357	77	384526	Contig	mcr-9	2010	Poland	Europe	Clinical
GCA_025483735.1	SAMN30701983	Enterobacter hormaechei			158836	90	5274177	74	384526	Contig	mcr-9	2010	Poland	Europe	Clinical
GCA_029070225.1	SAMN06330165	Enterobacter hormaechei			158836	90	5220527	72	406031	Contig	mcr-9	2010	USA	North America	Clinical
GCA_900076495.1	SAMEA2273446	Enterobacter hormaechei			158836	90	5096662	60	266060	Scaffold	mcr-9	2010	UK	Europe	Clinical
GCA_018029865.1	SAMEA26131918	Escherichia coli		O21:H16	562	93	5209906	139	104651	Contig	mcr-1	2010	Denmark	Europe	Food
GCA_001472075.1	SAMN04252897	Enterobacter hormaechei			158836	93	5145795	93	281366	Contig	mcr-9	2010	USA	North America	Clinical
GCA_021285785.1	SAMN24183487	Enterobacter hormaechei			158836	93	5215300	61	309578	Contig	mcr-9	2010	China	Asia	Clinical
GCA_001471915.1	SAMN04252890	Enterobacter hormaechei			158836	108	5118153	90	216725	Contig	mcr-9	2010	Spain	Europe	Clinical
GCA_001471975.1	SAMN04252891	Enterobacter hormaechei			158836	108	5118691	93	216725	Contig	mcr-9	2010	Spain	Europe	Clinical
GCA_900076475.1	SAMEA2273509	Enterobacter hormaechei			158836	108	5083775	75	247445	Scaffold	mcr-9	2010	UK	Europe	Clinical
GCA_900076625.1	SAMEA2273508	Enterobacter hormaechei			158836	114	5014014	34	411025	Scaffold	mcr-9	2010	UK	Europe	Clinical
GCA_017298375.1	SAMEA92130418	Escherichia coli		Ol31:H4	562	131	5400978	84	208374	Contig	mcr-9	2010	Spain	Europe	Animal
GCA_017298315.1	SAMEA92132668	Escherichia coli		Ol31:H4	562	131	5433658	93	234641	Contig	mcr-9	2010	Spain	Europe	Animal
GCA_001676995.1	SAMN05257099	Escherichia coli		Ol31:H4	562	131	5690890	140	234455	Scaffold	mcr-1	2010	Germany	Europe	Animal
GCA_014332275.1	SAMN11246376	Escherichia coli		O8:H21	562	155	4870298	97	263264	Contig	mcr-1	2010	Italy	Europe	Animal
GCA_025155415.1	SAMN24012614	Escherichia coli		Ol5:H28	562	156	5095197	148	161207	Contig	mcr-1	2010	China	Asia	Clinical
GCA_029442275.1	SAMN14049398	Escherichia coli		Ol5:H28	562	156	5187244	119	161010	Contig	mcr-1	2010	China	Asia	Clinical
GCA_900076515.1	SAMEA2273448	Enterobacter hormaechei			158836	168	4965741	61	160711	Scaffold	mcr-9	2010	UK	Europe	Clinical
GCA_001518545.1	SAMN04407779	Enterobacter hormaechei			158836	171	5053050	195	52444	Contig	mcr-9	2010	USA	North America	Clinical
GCA_002334865.1	SAMD00089524	Enterobacter hormaechei			158836	175	5298064	149	98085	Scaffold	mcr-9	2010	Unknown	Unknown	Clinical
GCA_022212205.1	SAMN12731960	Klebsiella pneumoniae			573	240	5973399	161	158210	Contig	mcr-9	2010	Canada	North America	Clinical
GCA_030100665.1	SAMN21891043	Salmonella enterica	Bredeney		28901	241	4826650	48	397368	Contig	mcr-9	2010	Unknown	Unknown	Unknown
GCA_029442395.1	SAMN14049399	Escherichia coli		O102:H6	562	405	5610077	185	102015	Contig	mcr-1	2010	China	Asia	Clinical
GCA_006387615.1	SAMN02344951	Salmonella enterica	Meleagridis		28901	463	5207649	56	428827	Contig	mcr-9	2010	Mexico	North America	Others
GCA_022188825.1	SAMN12774308	Klebsiella pneumoniae			573	492	6045602	146	216521	Contig	mcr-9	2010	UK	Europe	Clinical
GCA_022190045.1	SAMN12774238	Klebsiella pneumoniae			573	492	6046021	145	203822	Contig	mcr-9	2010	UK	Europe	Clinical
GCA_022190345.1	SAMN12774221	Klebsiella pneumoniae			573	492	5972938	147	203629	Contig	mcr-9	2010	UK	Europe	Clinical
GCA_018029845.1	SAMEA26128168	Escherichia coli		O25:H4	562	624	5610491	129	123080	Contig	mcr-1	2010	Denmark	Europe	Food
GCA_900603245.1	SAMEA4976278	Escherichia coli		H45	562	648	5189921	193	57315	Contig	mcr-1	2010	Netherlands	Europe	Animal
GCA_019449235.1	SAMN20500133	Enterobacter hormaechei			158836	742	5112635	79	390804	Scaffold	mcr-9	2010	China	Asia	Clinical
GCA_016739975.1	SAMEA26127418	Escherichia coli		Ol25:H40	562	752	5277895	136	123927	Contig	mcr-1	2010	Denmark	Europe	Food
GCA_022312515.1	SAMN03024593	Klebsiella pneumoniae			573	941	5878871	197	94053	Contig	mcr-9	2010	USA	North America	Clinical
GCA_025667135.1	SAMN25984403	Escherichia coli		O26:H45	562	1011	5166394	108	143466	Contig	mcr-9	2010	Hungary	Europe	Clinical
GCA_900603285.1	SAMEA4976274	Escherichia coli		O86:H51	562	1011	5251918	32	418990	Contig	mcr-1	2010	Netherlands	Europe	Animal
GCA_016740055.1	SAMEA26126668	Escherichia coli		O38:H39	562	1140	5146693	168	70541	Contig	mcr-1	2010	Denmark	Europe	Food
GCA_900603235.1	SAMEA4976277	Escherichia coli		O8:H7	562	1429	5207166	5	4629609	Contig	mcr-1	2010	Netherlands	Europe	Animal
GCA_025043475.1	SAMEA12944507	Escherichia coli		O18:H14	562	1434	5229384	148	91841	Contig	mcr-9	2010	Germany	Europe	Animal
GCA_024771055.1	SAMEA12944359	Escherichia coli		O4:H14	562	1444	5330546	131	103937	Contig	mcr-9	2010	France	Europe	Clinical
GCA_021285825.1	SAMN24183490	Enterobacter hormaechei			158836	1497	5055044	61	287224	Contig	mcr-9	2010	China	Asia	Clinical
GCA_003009435.1	SAMN07983290	Escherichia coli		H32	562	1564	4906258	110	151465	Scaffold	mcr-1	2010	China	Asia	Animal
GCA_003119455.1	SAMN08514345	Salmonella enterica	Rubislaw		28901	2388	4888969	65	275190	Contig	mcr-9	2010	USA	North America	Animal
GCA_900603195.1	SAMEA4976267	Escherichia coli		O21:H11	562	3994	5375844	126	135173	Contig	mcr-1	2010	Netherlands	Europe	Animal
GCA_016739955.1	SAMEA26131168	Escherichia coli		OgN12:H32	562	7786	4905664	127	108459	Contig	mcr-1	2010	Denmark	Europe	Food
GCA_016739995.1	SAMEA26128918	Escherichia coli		Ol21:H7	562	8068	4988968	82	158269	Contig	mcr-1	2010	Denmark	Europe	Food
GCA_022971855.1	SAMN18521229	Escherichia coli		O27:H12	562	Unknown	4825074	93	160786	Contig	mcr-1	2010	China	Asia	Animal
GCA_022972535.1	SAMN18521194	Escherichia coli		O98:H5	562	Unknown	5400283	174	217645	Contig	mcr-1	2010	China	Asia	Animal
GCA_029442235.1	SAMN14049397	Escherichia coli		O177:H34	562	Unknown	5726329	127	228871	Contig	mcr-1	2010	China	Asia	Clinical
GCA_020675995.1	SAMN20378228	Enterobacter cloacae			550	836	5255644	103	180937	Contig	mcr-9	2010	Nigeria	Africa	Clinical
GCA_001472135.1	SAMN04252900	Enterobacter cloacae			550	513	5296510	131	94694	Contig	mcr-10	2010	Viet Nam	Asia	Clinical
GCA_002982195.1	SAMN06448868	Enterobacter cloacae			550	Unknown	5419249	3	5272177	Complete	mcr-10	2010	Viet Nam	Asia	Clinical
GCA_000802905.1	SAMN03080634	Acinetobacter nosocomialis			106654	Unknown	3791806	52	153031	Scaffold	mcr-4	2010	Thailand	Asia	Clinical
GCA_013186165.1	SAMN11465897	Cronobacter sakazakii			28141	21	4478248	33	427551	Contig	mcr-9	2010	China	Asia	Food
GCA_002785795.1	SAMN06767781	Enterobacter kobei			208224	32	5399682	84	517532	Scaffold	mcr-10	2010	China	Asia	Clinical
GCA_030379385.1	SAMN35769062	Enterobacter kobei			208224	56	5480171	102	221781	Contig	mcr-9	2010	Japan	Asia	Unknown
GCA_026010975.1	SAMD00510878	Enterobacter kobei			208224	56	5480371	102	221781	Contig	mcr-9	2010	Japan	Asia	Unknown
GCA_025489475.1	SAMN30702006	Enterobacter cloacae			550	90	5323220	77	284418	Contig	mcr-9	2010	Poland	Europe	Clinical
GCA_001902055.1	SAMN05728468	Aeromonas salmonicida			645	2	4895630	116	119076	Contig	mcr-3	2010	Canada	North America	Animal
GCA_016086735.1	SAMN03733734	Citrobacter freundii			546	62	5632494	166	106955	Contig	mcr-9	2010	USA	North America	Clinical
GCA_016085935.1	SAMN03733721	Klebsiella oxytoca			571	199	6564349	148	146631	Contig	mcr-9	2010	USA	North America	Clinical
GCA_016086755.1	SAMN03733716	Klebsiella oxytoca			571	199	6583670	143	165119	Contig	mcr-9	2010	USA	North America	Clinical
GCA_016086395.1	SAMN03733743	Klebsiella oxytoca			571	199	6587732	147	175084	Contig	mcr-9	2010	USA	North America	Clinical
GCA_016087065.1	SAMN03733744	Klebsiella oxytoca			571	199	6597795	143	168652	Contig	mcr-9	2010	USA	North America	Clinical
GCA_016087295.1	SAMN03733719	Klebsiella oxytoca			571	199	6617586	138	164497	Contig	mcr-9	2010	USA	North America	Clinical
GCA_016086375.1	SAMN03733718	Klebsiella oxytoca			571	199	6652372	143	164821	Contig	mcr-9	2010	USA	North America	Clinical
GCA_016086955.1	SAMN03733717	Klebsiella oxytoca			571	199	6655119	143	165746	Contig	mcr-9	2010	USA	North America	Clinical
GCA_001022115.1	SAMN03733750	Klebsiella oxytoca			571	Unknown	6673117	6	6229565	Complete	mcr-9	2010	USA	North America	Clinical
GCA_016086695.1	SAMN03733749	Klebsiella oxytoca			571	199	6711055	153	156742	Contig	mcr-9	2010	USA	North America	Clinical
GCA_002334005.1	SAMD00089481	Enterobacter asburiae			61645	Untype	5467001	200	97540	Scaffold	mcr-9	2010	Unknown	Unknown	Clinical
GCA_016648555.1	SAMN07189720	Shigella sonnei		H16	624	152	4734680	437	25129	Contig	mcr-1	2010	China	Asia	Clinical
GCA_031670295.1	SAMN32138607	Shigella sonnei		H16	624	152	4735268	442	25129	Contig	mcr-1	2010	China	Asia	Clinical
GCA_010778035.1	SAMEA104396025	Salmonella enterica	I -:b:1,2		28901	28	4782853	300	32491	Contig	mcr-1	2010	Germany	Europe	Unknown
GCA_007762915.1	SAMN04255257	Salmonella enterica	I -:e,h:1,2		28901	27	4831184	222	38875	Contig	mcr-9	2010	USA	North America	Animal
GCA_010293945.1	SAMEA6057566	Salmonella enterica	I -:b:1,2		28901	28	4836706	359	28977	Contig	mcr-1	2010	Germany	Europe	Food
GCA_010002895.1	SAMEA104396024	Salmonella enterica	I -:b:1,2		28901	28	4893760	245	42807	Contig	mcr-1	2010	Germany	Europe	Unknown
GCA_007757055.1	SAMN04255127	Salmonella enterica	I -:e,h:1,2		28901	27	4925694	271	35361	Contig	mcr-9	2010	USA	North America	Animal
GCA_007757035.1	SAMN04255139	Salmonella enterica	I -:e,h:1,2		28901	27	4944948	222	44291	Contig	mcr-9	2010	USA	North America	Animal
GCA_007818845.1	SAMN04255181	Salmonella enterica	I -:e,h:1,2		28901	27	4952748	280	31711	Contig	mcr-9	2010	USA	North America	Animal
GCA_010615925.1	SAMEA104398389	Salmonella enterica	I -:i:1,2		28901	34	5054172	203	47259	Contig	mcr-1	2010	Germany	Europe	Environment
GCA_006526065.1	SAMN08386835	Salmonella enterica	I -:i:-		28901	34	5149748	209	42332	Contig	mcr-3	2010	Thailand	Asia	Food
GCA_029362125.1	SAMN31292355	Escherichia coli		O26:H11	562	48	5172928	269	61105	Contig	mcr-1	2010	China	Asia	Clinical
GCA_002542525.1	SAMN05439445	Escherichia coli		O148:H53	562	541	5175012	231	65625	Contig	mcr-9	2010	USA	North America	Environment
GCA_017784505.1	SAMEA92079418	Escherichia coli		Ol31:H4	562	131	5181305	396	27378	Contig	mcr-9	2010	Spain	Europe	Clinical
GCA_002058605.1	SAMN02368948	Salmonella enterica	Newport		28901	45	5185622	533	18091	Contig	mcr-9	2010	USA	North America	Clinical
GCA_900603175.1	SAMEA4976268	Escherichia coli		O170:H32	562	9852	5194460	232	74058	Contig	mcr-4	2010	Netherlands	Europe	Animal
GCA_900603215.1	SAMEA4976270	Escherichia coli		O8:H32	562	10	5220008	335	38370	Scaffold	mcr-1	2010	Netherlands	Europe	Animal
GCA_036246705.1	SAMD00168469	Escherichia coli		H25	562	3042	5300224	291	51467	Contig	mcr-3	2010	Japan	Asia	Animal
GCA_025043335.1	SAMEA12944517	Escherichia coli		O45:H12	562	58	5333621	389	35755	Contig	mcr-1	2010	Germany	Europe	Animal
GCA_017784725.1	SAMEA92069668	Escherichia coli		Ol31:H4	562	131	5351107	407	26043	Contig	mcr-9	2010	Spain	Europe	Animal
GCA_017722705.1	SAMEA5619007	Escherichia coli		O153:H15	562	10	5356989	231	81299	Contig	mcr-1	2010	France	Europe	Clinical
GCA_020359305.1	SAMN19016953	Escherichia coli		O45:H12	562	58	5388386	233	65769	Contig	mcr-1	2010	Germany	Europe	Others
GCA_025155395.1	SAMN24012615	Escherichia coli		O102:H6	562	405	5444422	225	98171	Scaffold	mcr-1	2010	China	Asia	Clinical
GCA_002333885.1	SAMD00089475	Enterobacter asburiae			61645	242	5456325	225	74421	Scaffold	mcr-9	2010	Unknown	Unknown	Clinical
GCA_900603265.1	SAMEA4976273	Escherichia coli		O9:H10	562	752	5457356	363	44043	Scaffold	mcr-1	2010	Netherlands	Europe	Animal
GCA_900603225.1	SAMEA4976271	Escherichia coli		O1	562	57	5538526	287	51335	Scaffold	mcr-1	2010	Netherlands	Europe	Animal
GCA_028054055.1	SAMN32414682	Escherichia coli		H1	562	1	5548389	362	30195	Contig	mcr-1	2010	Germany	Europe	Clinical
GCA_028039735.1	SAMN32414723	Escherichia coli		H4	562	131	5627758	378	33108	Contig	mcr-1	2010	Germany	Europe	Clinical
GCA_002766555.1	SAMD00075900	Escherichia coli		O26:H11	562	21	5652031	264	127014	Scaffold	mcr-5	2010	Japan	Asia	Clinical
GCA_028039805.1	SAMN32414684	Escherichia coli		H4	562	131	5696114	303	45909	Contig	mcr-1	2010	Germany	Europe	Clinical
GCA_022970955.1	SAMN18521274	Escherichia coli		O118:H11	562	29	5798935	334	87215	Contig	mcr-1	2010	China	Asia	Animal
GCA_022970915.1	SAMN18521275	Escherichia coli		O118:H11	562	29	5826572	340	87215	Contig	mcr-1	2010	China	Asia	Animal
GCA_022970985.1	SAMN18521273	Escherichia coli		O118:H11	562	29	5828264	334	87215	Contig	mcr-1	2010	China	Asia	Animal
GCA_022970975.1	SAMN18521272	Escherichia coli		O118:H11	562	29	5829572	338	87215	Contig	mcr-1	2010	China	Asia	Animal
GCA_003009645.1	SAMN07983280	Escherichia coli		O118:H11	562	29	6065324	397	76479	Scaffold	mcr-1	2010	China	Asia	Animal
GCA_016086935.1	SAMN03733720	Klebsiella oxytoca			571	199	6504855	291	51612	Contig	mcr-9	2010	USA	North America	Clinical
GCA_943790535.1	SAMEA110055348	Escherichia coli		O139:H1	562	1	5387641	193	84281	Scaffold	mcr-4	2011	Italy	Europe	Animal
GCA_028039715.1	SAMN32414671	Escherichia coli		O139:H1	562	1	5682576	190	78405	Contig	mcr-1	2011	Germany	Europe	Animal
GCA_022972045.1	SAMN18521220	Escherichia coli		O2:H32	562	10	4726524	115	101570	Contig	mcr-1	2011	China	Asia	Animal
GCA_022972075.1	SAMN18521219	Escherichia coli		O2:H32	562	10	4730058	117	98479	Contig	mcr-1	2011	China	Asia	Animal
GCA_034539695.1	SAMN38414312	Escherichia coli		Ol32:H10	562	10	4870942	97	176120	Scaffold	mcr-1	2011	China	Asia	Animal
GCA_029426915.1	SAMN14049573	Escherichia coli		O145:H12	562	10	4924205	136	153184	Contig	mcr-1	2011	China	Asia	Clinical
GCA_029443735.1	SAMN14049504	Escherichia coli		O9:H9	562	10	5035018	97	147455	Contig	mcr-1	2011	China	Asia	Clinical
GCA_034535135.1	SAMN38414607	Escherichia coli		O171:H5	562	10	5136314	149	93591	Scaffold	mcr-1	2011	China	Asia	Animal
GCA_022972035.1	SAMN18521218	Escherichia coli		O153:H32	562	10	5239927	101	193934	Contig	mcr-1	2011	China	Asia	Animal
GCA_022972005.1	SAMN18521221	Escherichia coli		O153:H32	562	10	5240083	110	163452	Contig	mcr-1	2011	China	Asia	Animal
GCA_003010005.1	SAMN07983270	Escherichia coli		O153:H32	562	10	5325343	118	210722	Contig	mcr-1	2011	China	Asia	Animal
GCA_014731375.1	SAMN12575971	Escherichia coli		O16:H48	562	10	4575256	103	106842	Contig	mcr-1	2011	Romania	Europe	Animal
GCA_900603315.1	SAMEA4976280	Escherichia coli		O16:H48	562	10	4840135	28	622712	Contig	mcr-1	2011	Netherlands	Europe	Animal
GCA_949281475.1	SAMEA112624673	Escherichia coli		O129:H4	562	10	4846062	11	1536215	Contig	mcr-1	2011	France	Europe	Animal
GCA_012618795.1	SAMN12730731	Escherichia coli		O107:H10	562	10	5141646	122	158204	Contig	mcr-1	2011	Spain	Europe	Others
GCA_025051995.1	SAMEA12943980	Escherichia coli		Ol32:H9	562	10	5170282	149	112752	Contig	mcr-1	2011	France	Europe	Animal
GCA_026908845.1	SAMEA4699317	Escherichia coli		Ol32:H10	562	10	5201815	184	79763	Contig	mcr-1	2011	Netherlands	Europe	Clinical
GCA_003118725.1	SAMN08514381	Salmonella enterica	Agona		28901	13	5116091	85	309045	Contig	mcr-9	2011	USA	North America	Animal
GCA_001479265.1	SAMN02699244	Salmonella enterica	Heidelberg		28901	15	5061343	69	161631	Contig	mcr-9	2011	USA	North America	Animal
GCA_006695205.1	SAMN05201522	Salmonella enterica	Heidelberg		28901	15	5287391	81	230923	Contig	mcr-9	2011	USA	North America	Animal
GCA_007741595.1	SAMN02645794	Salmonella enterica	Heidelberg		28901	15	5303932	65	233974	Contig	mcr-9	2011	USA	North America	Animal
GCA_006635505.1	SAMN05201558	Salmonella enterica	Saintpaul		28901	27	4871447	80	102044	Contig	mcr-9	2011	USA	North America	Animal
GCA_006695965.1	SAMN05201515	Salmonella enterica	Saintpaul		28901	27	4872873	52	187817	Contig	mcr-9	2011	USA	North America	Animal
GCA_006633065.1	SAMN05201557	Salmonella enterica	Saintpaul		28901	27	4876088	55	180091	Contig	mcr-9	2011	USA	North America	Animal
GCA_006695905.1	SAMN05201540	Salmonella enterica	Saintpaul		28901	27	4891775	58	152845	Contig	mcr-9	2011	USA	North America	Animal
GCA_001478765.1	SAMN02699207	Salmonella enterica	Saintpaul		28901	27	4893707	54	255644	Contig	mcr-9	2011	USA	North America	Animal
GCA_006635805.1	SAMN05201530	Salmonella enterica	Saintpaul		28901	27	4895198	57	167946	Contig	mcr-9	2011	USA	North America	Animal
GCA_001478225.1	SAMN02699255	Salmonella enterica	Saintpaul		28901	27	4897472	57	255641	Contig	mcr-9	2011	USA	North America	Animal
GCA_006814135.1	SAMN05201631	Salmonella enterica	Saintpaul		28901	27	4913477	131	64643	Contig	mcr-9	2011	USA	North America	Animal
GCA_006635365.1	SAMN05201626	Salmonella enterica	Saintpaul		28901	27	4922336	161	54433	Contig	mcr-9	2011	USA	North America	Animal
GCA_006758305.1	SAMN05201591	Salmonella enterica	Saintpaul		28901	27	4928092	59	250387	Contig	mcr-9	2011	USA	North America	Animal
GCA_006696005.1	SAMN05201633	Salmonella enterica	Saintpaul		28901	27	4931924	111	88833	Contig	mcr-9	2011	USA	North America	Animal
GCA_006757795.1	SAMN05201627	Salmonella enterica	Saintpaul		28901	27	4936354	70	163551	Contig	mcr-9	2011	USA	North America	Animal
GCA_001478745.1	SAMN02699206	Salmonella enterica	Saintpaul		28901	27	4936476	50	276364	Contig	mcr-9	2011	USA	North America	Animal
GCA_001477905.1	SAMN02699202	Salmonella enterica	Saintpaul		28901	27	4958830	55	241758	Contig	mcr-9	2011	USA	North America	Animal
GCA_001479205.1	SAMN02699241	Salmonella enterica	Saintpaul		28901	27	4966170	106	103858	Contig	mcr-9	2011	USA	North America	Animal
GCA_002030545.1	SAMN02368003	Salmonella enterica	Saintpaul		28901	27	4970010	76	158750	Contig	mcr-9	2011	USA	North America	Animal
GCA_006635085.1	SAMN05201670	Salmonella enterica	Saintpaul		28901	27	4973937	58	174398	Contig	mcr-9	2011	USA	North America	Animal
GCA_006696025.1	SAMN05201706	Salmonella enterica	Saintpaul		28901	27	4976374	107	87888	Contig	mcr-9	2011	USA	North America	Animal
GCA_006695605.1	SAMN05201592	Salmonella enterica	Saintpaul		28901	27	4978815	44	287657	Contig	mcr-9	2011	USA	North America	Animal
GCA_006387595.1	SAMN02378148	Salmonella enterica	Saintpaul		28901	27	4983044	55	180101	Contig	mcr-9	2011	USA	North America	Animal
GCA_006633565.1	SAMN05201545	Salmonella enterica	Saintpaul		28901	27	4983282	50	186304	Contig	mcr-9	2011	USA	North America	Animal
GCA_006758065.1	SAMN05201538	Salmonella enterica	Saintpaul		28901	27	5005297	59	136992	Contig	mcr-9	2011	USA	North America	Animal
GCA_006758665.1	SAMN05201590	Salmonella enterica	Saintpaul		28901	27	5006685	50	202550	Contig	mcr-9	2011	USA	North America	Animal
GCA_002032665.1	SAMN02367984	Salmonella enterica	Saintpaul		28901	27	5018003	97	110224	Contig	mcr-9	2011	USA	North America	Animal
GCA_001478155.1	SAMN02699240	Salmonella enterica	Saintpaul		28901	27	5048860	71	210862	Contig	mcr-9	2011	USA	North America	Animal
GCA_001478245.1	SAMN02699258	Salmonella enterica	Saintpaul		28901	27	5066084	62	179842	Contig	mcr-9	2011	USA	North America	Animal
GCA_006758235.1	SAMN05201638	Salmonella enterica	Saintpaul		28901	27	5078396	155	76239	Contig	mcr-9	2011	USA	North America	Animal
GCA_001479275.1	SAMN02699245	Salmonella enterica	Saintpaul		28901	27	5079193	84	179709	Contig	mcr-9	2011	USA	North America	Animal
GCA_010455865.1	SAMEA104396069	Salmonella enterica	Paratyphi B		28901	28	4762654	157	56244	Contig	mcr-5	2011	Germany	Europe	Food
GCA_010781975.1	SAMEA104396033	Salmonella enterica	Paratyphi B		28901	28	4891095	194	53572	Contig	mcr-1	2011	Germany	Europe	Others
GCA_010002775.1	SAMEA104396034	Salmonella enterica	Paratyphi B		28901	28	4913998	130	108590	Contig	mcr-1	2011	Germany	Europe	Others
GCA_009634235.1	SAMEA6057514	Salmonella enterica	Paratyphi B		28901	28	4945192	115	98325	Contig	mcr-1	2011	Germany	Europe	Food
GCA_010583235.1	SAMEA104396029	Salmonella enterica	Paratyphi B		28901	28	4993119	125	132748	Contig	mcr-1	2011	Germany	Europe	Food
GCA_010451795.1	SAMEA104396030	Salmonella enterica	Paratyphi B		28901	28	5024923	127	99833	Contig	mcr-1	2011	Germany	Europe	Environment
GCA_010781955.1	SAMEA104396032	Salmonella enterica	Paratyphi B		28901	28	5036582	103	160136	Contig	mcr-1	2011	Germany	Europe	Environment
GCA_010581375.1	SAMEA104396035	Salmonella enterica	Paratyphi B		28901	28	5038431	68	368490	Contig	mcr-1	2011	Germany	Europe	Food
GCA_010480975.1	SAMEA104396031	Salmonella enterica	Paratyphi B		28901	28	5047713	116	95784	Contig	mcr-1	2011	Germany	Europe	Environment
GCA_022393535.1	SAMEA5150357	Salmonella enterica	Infantis		28901	32	4953988	58	439055	Contig	mcr-9	2011	Germany	Europe	Environment
GCA_022439685.1	SAMEA104483604	Salmonella enterica	Infantis		28901	32	4977521	82	154179	Contig	mcr-9	2011	Germany	Europe	Environment
GCA_022393515.1	SAMEA5150358	Salmonella enterica	I -:r:1,5		28901	32	5031534	120	92016	Contig	mcr-9	2011	Germany	Europe	Others
GCA_022439625.1	SAMEA104542757	Salmonella enterica	Infantis		28901	32	5135964	76	171052	Contig	mcr-9	2011	Germany	Europe	Environment
GCA_022972335.1	SAMN18521204	Escherichia coli		O62:H30	562	34	4690366	107	100327	Contig	mcr-1	2011	China	Asia	Animal
GCA_022972315.1	SAMN18521205	Escherichia coli		O62:H30	562	34	4768625	119	100327	Contig	mcr-1	2011	China	Asia	Animal
GCA_024261985.1	SAMN26535990	Salmonella enterica	I 4,[5],12:i:-		28901	34	5162335	74	270938	Scaffold	mcr-1	2011	China	Asia	Animal
GCA_024261965.1	SAMN26535993	Salmonella enterica	I 4,[5],12:i:-		28901	34	5162689	75	246127	Scaffold	mcr-1	2011	China	Asia	Animal
GCA_024261635.1	SAMN26536007	Salmonella enterica	I 4,[5],12:i:-		28901	34	5163383	73	271509	Scaffold	mcr-1	2011	China	Asia	Animal
GCA_024261855.1	SAMN26535998	Salmonella enterica	I 4,[5],12:i:-		28901	34	5163651	69	270372	Scaffold	mcr-1	2011	China	Asia	Animal
GCA_024261625.1	SAMN26536008	Salmonella enterica	I 4,[5],12:i:-		28901	34	5164641	73	270372	Scaffold	mcr-1	2011	China	Asia	Animal
GCA_024261345.1	SAMN26536006	Salmonella enterica	I 4,[5],12:i:-		28901	34	5165204	74	270938	Scaffold	mcr-1	2011	China	Asia	Animal
GCA_024261705.1	SAMN26536005	Salmonella enterica	I 4,[5],12:i:-		28901	34	5165766	72	270938	Scaffold	mcr-1	2011	China	Asia	Animal
GCA_024261745.1	SAMN26536004	Salmonella enterica	I 4,[5],12:i:-		28901	34	5165871	70	271511	Scaffold	mcr-1	2011	China	Asia	Animal
GCA_024261725.1	SAMN26536003	Salmonella enterica	I 4,[5],12:i:-		28901	34	5166389	67	282662	Scaffold	mcr-1	2011	China	Asia	Animal
GCA_024261825.1	SAMN26535999	Salmonella enterica	I 4,[5],12:i:-		28901	34	5174985	76	257394	Scaffold	mcr-1	2011	China	Asia	Animal
GCA_031197025.1	SAMN37187407	Salmonella enterica	I 4,[5],12:i:-		28901	34	5191752	3	4908742	Complete	mcr-1	2011	China	Asia	Unknown
GCA_021183545.1	SAMN23671187	Salmonella enterica	I 4,[5],12:i:-		28901	34	5238821	2	4972723	Complete	mcr-9	2011	China	Asia	Clinical
GCA_010265135.1	SAMEA5882643	Salmonella enterica	I 4,[5],12:i:-		28901	34	4957446	71	177825	Contig	mcr-4	2011	Germany	Europe	Others
GCA_033184835.1	SAMEA112356835	Salmonella enterica	I 4,[5],12:i:-		28901	34	5024720	176	70085	Contig	mcr-1	2011	Spain	Europe	Animal
GCA_009632915.1	SAMEA5737698	Salmonella enterica	Typhimurium		28901	34	5090181	70	238053	Contig	mcr-1	2011	Germany	Europe	Others
GCA_009632775.1	SAMEA5737697	Salmonella enterica	Typhimurium		28901	34	5105684	98	107549	Contig	mcr-1	2011	Germany	Europe	Others
GCA_017749265.1	SAMN18614512	Salmonella enterica	I 4,[5],12:i:-		28901	34	5311612	98	163177	Contig	mcr-3	2011	Australia	Oceania	Clinical
GCA_017749065.1	SAMN18614511	Salmonella enterica	I 4,[5],12:i:-		28901	34	5319332	130	100110	Contig	mcr-3	2011	Australia	Oceania	Clinical
GCA_017749365.1	SAMN18614520	Salmonella enterica	I 4,[5],12:i:-		28901	34	5322890	116	135673	Contig	mcr-3	2011	Australia	Oceania	Clinical
GCA_001078155.1	SAMN03774870	Salmonella enterica	I 4,[5],12:i:-		28901	34	5131602	149	70881	Scaffold	mcr-1	2011	Unknown	Unknown	Food
GCA_022190705.1	SAMN12774199	Klebsiella pneumoniae			573	34	6048334	156	192106	Contig	mcr-9	2011	UK	Europe	Clinical
GCA_005944385.1	SAMN02345309	Salmonella enterica	Typhimurium		28901	36	5041135	85	147667	Contig	mcr-9	2011	China	Asia	Animal
GCA_005943825.1	SAMN02345264	Salmonella enterica	Typhimurium		28901	36	5049082	96	147509	Contig	mcr-9	2011	China	Asia	Animal
GCA_021922805.1	SAMEA8948633	Klebsiella pneumoniae			573	37	5635668	106	210821	Contig	mcr-9	2011	Norway	Europe	Clinical
GCA_022970595.1	SAMN18521293	Escherichia coli		H4	562	46	4701978	175	73484	Contig	mcr-1	2011	China	Asia	Animal
GCA_003009675.1	SAMN07983278	Escherichia coli		O6:H11	562	48	4951757	170	114060	Scaffold	mcr-1	2011	China	Asia	Animal
GCA_016446335.1	SAMN14049568	Escherichia coli		O78:H11	562	48	5084514	6	4622863	Complete	mcr-1	2011	China	Asia	Clinical
GCA_022197125.1	SAMN12774402	Klebsiella pneumoniae			573	54	6068900	132	150782	Contig	mcr-9	2011	UK	Europe	Clinical
GCA_900603365.1	SAMEA4976288	Escherichia coli		O171:H10	562	57	5853073	55	265183	Contig	mcr-1	2011	Netherlands	Europe	Animal
GCA_022970855.1	SAMN18521278	Escherichia coli		O126:H25	562	58	5059252	117	160369	Contig	mcr-1	2011	China	Asia	Animal
GCA_016696145.1	SAMEA104437716	Escherichia coli		O8:H10	562	58	5227210	138	111784	Contig	mcr-1	2011	Poland	Europe	Unknown
GCA_015319215.1	SAMN16581309	Enterobacter hormaechei			158836	65	5025587	64	254414	Contig	mcr-9	2011	USA	North America	Clinical
GCA_019448675.1	SAMN20500134	Enterobacter hormaechei			158836	66	5099444	70	320098	Scaffold	mcr-9	2011	China	Asia	Clinical
GCA_025052615.1	SAMEA12943931	Escherichia coli		O17:H18	562	69	5883005	196	129967	Contig	mcr-1	2011	France	Europe	Animal
GCA_949764975.1	SAMEA112795371	Escherichia coli		O17:H18	562	69	5996545	5	5585233	Contig	mcr-1	2011	France	Europe	Animal
GCA_002785805.1	SAMN06767780	Enterobacter hormaechei			158836	90	5294496	74	427671	Scaffold	mcr-9	2011	China	Asia	Clinical
GCA_036711475.1	SAMN38508094	Enterobacter hormaechei			158836	90	5292839	65	500633	Contig	mcr-9	2011	China	Asia	Clinical
GCA_012453345.1	SAMN12730727	Escherichia coli		O5:H4	562	93	4897854	118	91075	Contig	mcr-1	2011	Spain	Europe	Others
GCA_015910305.1	SAMN13747509	Enterobacter hormaechei			158836	93	5384869	8	4882758	Chromosome	mcr-9	2011	Canada	North America	Clinical
GCA_015910365.1	SAMN13747508	Enterobacter hormaechei			158836	93	5255756	8	5049135	Complete	mcr-9	2011	Canada	North America	Unknown
GCA_000750225.1	SAMN02713683	Enterobacter hormaechei			158836	97	5061388	5	4633407	Complete	mcr-9	2011	USA	North America	Clinical
GCA_034541015.1	SAMN38414377	Escherichia coli		O11:H40	562	101	5128391	104	133933	Scaffold	mcr-1	2011	China	Asia	Animal
GCA_003009695.1	SAMN07983275	Escherichia coli		O66:H45	562	101	5245124	111	124934	Scaffold	mcr-1	2011	China	Asia	Animal
GCA_001472455.1	SAMN04252916	Enterobacter hormaechei			158836	105	5307210	122	266252	Contig	mcr-9	2011	Croatia	Europe	Clinical
GCA_015685315.1	SAMD00055771	Enterobacter hormaechei			158836	105	5277358	152	154612	Contig	mcr-9	2011	Croatia	Europe	Clinical
GCA_029442675.1	SAMN14049572	Escherichia coli		O24:H18	562	117	5127173	98	144952	Contig	mcr-1	2011	China	Asia	Clinical
GCA_025155695.1	SAMN24012599	Escherichia coli		O24:H4	562	117	5177708	181	217467	Scaffold	mcr-1	2011	China	Asia	Clinical
GCA_020783115.1	SAMN22794049	Escherichia coli		O119:H4	562	117	5292041	182	99405	Contig	mcr-1	2011	China	Asia	Clinical
GCA_029446375.1	SAMN14049403	Escherichia coli		O24:H4	562	117	5323618	133	217173	Contig	mcr-1	2011	China	Asia	Clinical
GCA_031775815.1	SAMN36176657	Enterobacter hormaechei			158836	117	5150944	5	4766829	Contig	mcr-9	2011	USA	North America	Clinical
GCA_031776075.1	SAMN36176653	Enterobacter hormaechei			158836	117	5140072	5	4766754	Contig	mcr-9	2011	USA	North America	Clinical
GCA_000956725.1	SAMN03283319	Enterobacter hormaechei			158836	127	5012687	88	195349	Contig	mcr-9	2011	USA	North America	Unknown
GCA_017298295.1	SAMEA92141668	Escherichia coli		Ol31:H4	562	131	5451013	147	127439	Contig	mcr-1	2011	Spain	Europe	Unknown
GCA_012980395.1	SAMN12731448	Escherichia coli		Ol31:H4	562	131	5591861	114	161641	Contig	mcr-9	2011	Canada	North America	Clinical
GCA_017328445.1	SAMN03657250	Enterobacter hormaechei			158836	133	5276409	107	125627	Contig	mcr-9	2011	USA	North America	Clinical
GCA_029531975.1	SAMN17921764	Enterobacter hormaechei			158836	144	4962282	71	252485	Contig	mcr-9	2011	Brazil	South America	Animal
GCA_029532005.1	SAMN17921763	Enterobacter hormaechei			158836	144	4960867	69	252485	Contig	mcr-9	2011	Brazil	South America	Animal
GCA_020782525.1	SAMN22794047	Escherichia coli		H28	562	156	5168562	126	178581	Contig	mcr-1	2011	China	Asia	Clinical
GCA_025154675.1	SAMN23961572	Escherichia coli		O100:H19	562	156	5417401	141	166921	Scaffold	mcr-1	2011	China	Asia	Clinical
GCA_014732915.1	SAMN12575963	Escherichia coli		O4:H28	562	156	5263645	149	133639	Contig	mcr-1	2011	Romania	Europe	Animal
GCA_902703305.1	SAMEA5983627	Escherichia coli		Ol32:H9	562	167	5575656	158	106447	Contig	mcr-9	2011	China	Asia	Clinical
GCA_902705615.1	SAMEA5983631	Escherichia coli		Ol32:H9	562	167	5583676	148	121281	Contig	mcr-9	2011	China	Asia	Clinical
GCA_902703275.1	SAMEA5983628	Escherichia coli		Ol32:H9	562	167	5617456	157	119275	Contig	mcr-9	2011	China	Asia	Clinical
GCA_025052575.1	SAMEA12943934	Escherichia coli		Ol32:H9	562	167	5204527	168	106189	Contig	mcr-1	2011	France	Europe	Animal
GCA_000952475.1	SAMN03333160	Enterobacter hormaechei			158836	171	5150532	130	130345	Scaffold	mcr-9	2011	USA	North America	Clinical
GCA_001472255.1	SAMN04252905	Enterobacter hormaechei			158836	182	5217715	95	317201	Contig	mcr-9	2011	Spain	Europe	Clinical
GCA_003264955.1	SAMN09425565	Enterobacter hormaechei			158836	200	5545020	6	4847638	Complete	mcr-9	2011	China	Asia	Clinical
GCA_022551585.1	SAMN22498186	Enterobacter hormaechei			158836	204	5217607	3	4780956	Contig	mcr-9	2011	China	Asia	Clinical
GCA_034541715.1	SAMN38414410	Escherichia coli		O141:H5	562	206	5018987	134	90834	Scaffold	mcr-1	2011	China	Asia	Animal
GCA_949281525.1	SAMEA112624674	Escherichia coli		O18:H49	562	212	5503749	114	894895	Contig	mcr-1	2011	France	Europe	Animal
GCA_022972295.1	SAMN18521207	Escherichia coli		H12	562	218	4985193	142	111744	Contig	mcr-1	2011	China	Asia	Animal
GCA_019492095.1	SAMN19931465	Klebsiella pneumoniae			573	290	5725660	73	261909	Scaffold	mcr-9	2011	China	Asia	Clinical
GCA_024396915.1	SAMN19931465	Klebsiella pneumoniae			573	290	5777588	3	5287345	Complete	mcr-9	2011	China	Asia	Clinical
GCA_009633015.1	SAMEA5737699	Salmonella enterica	Ohio		28901	329	4801893	46	259915	Contig	mcr-4	2011	Germany	Europe	Others
GCA_036711555.1	SAMN38508093	Enterobacter hormaechei			158836	336	5036333	53	367710	Contig	mcr-9	2011	China	Asia	Clinical
GCA_012618685.1	SAMN12730730	Escherichia coli		O18:H7	562	351	5373089	125	185124	Contig	mcr-1	2011	Spain	Europe	Others
GCA_030208135.1	SAMN34133685	Escherichia coli		O153:H21	562	359	4935116	127	150726	Scaffold	mcr-1	2011	China	Asia	Animal
GCA_029446435.1	SAMN14049567	Escherichia coli		H21	562	359	5009050	103	150029	Contig	mcr-1	2011	China	Asia	Clinical
GCA_034536295.1	SAMN38414673	Escherichia coli		O34:H9	562	410	4951360	117	115141	Scaffold	mcr-1	2011	China	Asia	Animal
GCA_034536495.1	SAMN38414685	Escherichia coli		O34:H9	562	410	4955257	111	120347	Scaffold	mcr-1	2011	China	Asia	Animal
GCA_034535275.1	SAMN38414618	Escherichia coli		O112:H9	562	410	5032324	131	127100	Scaffold	mcr-1	2011	China	Asia	Animal
GCA_034536275.1	SAMN38414674	Escherichia coli		O118:H51	562	410	5101652	126	130439	Scaffold	mcr-1	2011	China	Asia	Animal
GCA_900603375.1	SAMEA4976289	Escherichia coli		O16	562	410	4911736	15	1357057	Contig	mcr-1	2011	Netherlands	Europe	Animal
GCA_032992305.1	SAMN34138259	Enterobacter hormaechei			158836	425	5100378	96	172897	Contig	mcr-9	2011	Canada	North America	Clinical
GCA_013039985.1	SAMN07682591	Escherichia coli		O23:H16	562	453	5171783	121	111752	Contig	mcr-1	2011	China	Asia	Clinical
GCA_022194445.1	SAMN12774548	Klebsiella pneumoniae			573	492	5988793	132	132851	Contig	mcr-9	2011	UK	Europe	Clinical
GCA_022971425.1	SAMN18521249	Escherichia coli		O132:H10	562	533	5103222	126	162387	Contig	mcr-1	2011	China	Asia	Animal
GCA_016696195.1	SAMEA104437715	Escherichia coli		O9:H14	562	533	5231780	98	145069	Contig	mcr-1	2011	Poland	Europe	Unknown
GCA_002065885.1	SAMN02368547	Salmonella enterica	Concord		28901	599	5233304	58	225321	Contig	mcr-9	2011	Ethiopia	Africa	Clinical
GCA_025155535.1	SAMN24012608	Escherichia coli		O83:H42	562	648	5239067	107	210431	Scaffold	mcr-1	2011	China	Asia	Clinical
GCA_900603325.1	SAMEA4976279	Escherichia coli		O45:H45	562	648	5416720	37	353780	Contig	mcr-1	2011	Netherlands	Europe	Animal
GCA_900603355.1	SAMEA4976284	Escherichia coli		O45:H45	562	648	5424198	80	127397	Contig	mcr-1	2011	Netherlands	Europe	Animal
GCA_015203475.1	SAMN12430170	Escherichia coli		O1:H42	562	648	5653226	126	161910	Contig	mcr-9	2011	Spain	Europe	Animal
GCA_029446415.1	SAMN14049571	Escherichia coli		Ol32:H10	562	744	5148582	151	108386	Contig	mcr-1	2011	China	Asia	Clinical
GCA_025052455.1	SAMEA12943940	Escherichia coli		Ol32:H9	562	744	4849026	133	110937	Contig	mcr-3	2011	France	Europe	Animal
GCA_014749465.1	SAMN12575962	Escherichia coli		Ol32:H9	562	744	4972712	178	71477	Contig	mcr-1	2011	Romania	Europe	Animal
GCA_014732165.1	SAMN12575972	Escherichia coli		Ol32:H9	562	744	4973111	197	60364	Contig	mcr-1	2011	Romania	Europe	Animal
GCA_014732655.1	SAMN12575980	Escherichia coli		Ol32:H9	562	744	4988152	152	90920	Contig	mcr-1	2011	Romania	Europe	Animal
GCA_014732495.1	SAMN12576006	Escherichia coli		Ol32:H9	562	744	4989676	175	66245	Contig	mcr-1	2011	Romania	Europe	Animal
GCA_014749195.1	SAMN12575991	Escherichia coli		Ol32:H9	562	744	5004587	140	95202	Contig	mcr-1	2011	Romania	Europe	Animal
GCA_014732935.1	SAMN12576034	Escherichia coli		Ol32:H9	562	744	5031564	155	75941	Contig	mcr-1	2011	Romania	Europe	Animal
GCA_025155765.1	SAMN24012598	Escherichia coli		O9:H37	562	746	4788771	172	66162	Scaffold	mcr-1	2011	China	Asia	Clinical
GCA_029444265.1	SAMN14049402	Escherichia coli		O9:H37	562	746	4834370	164	73612	Contig	mcr-1	2011	China	Asia	Clinical
GCA_029445635.1	SAMN14049400	Escherichia coli		O9:H37	562	746	4844228	160	73612	Contig	mcr-1	2011	China	Asia	Clinical
GCA_012453925.1	SAMN12730721	Escherichia coli		O157:H19	562	763	5032161	139	110532	Contig	mcr-1	2011	Spain	Europe	Animal
GCA_022970775.1	SAMN18521281	Escherichia coli		Ol31:H30	562	877	4753775	112	100809	Contig	mcr-1	2011	China	Asia	Animal
GCA_022970735.1	SAMN18521285	Escherichia coli		O18:H10	562	877	4892521	166	75431	Contig	mcr-1	2011	China	Asia	Animal
GCA_022311635.1	SAMN03733786	Klebsiella pneumoniae			573	941	5945914	157	126386	Contig	mcr-9	2011	USA	North America	Clinical
GCA_022311675.1	SAMN03733784	Klebsiella pneumoniae			573	941	5911073	155	126386	Contig	mcr-9	2011	USA	North America	Clinical
GCA_024771795.1	SAMEA12943933	Escherichia coli		O63	562	950	5519808	198	69401	Contig	mcr-1	2011	France	Europe	Animal
GCA_029445955.1	SAMN14049569	Escherichia coli		O11:H15	562	973	4885904	61	158851	Contig	mcr-1	2011	China	Asia	Clinical
GCA_029445995.1	SAMN14049570	Escherichia coli		O11:H15	562	973	4898014	67	159746	Contig	mcr-1	2011	China	Asia	Clinical
GCA_012410325.1	SAMN12730728	Escherichia coli		O86:H51	562	1011	4966116	40	527124	Contig	mcr-1	2011	Spain	Europe	Others
GCA_016739895.1	SAMEA26134918	Escherichia coli		O38:H39	562	1140	5150343	135	102015	Contig	mcr-1	2011	Denmark	Europe	Food
GCA_018029825.1	SAMEA26137168	Escherichia coli		O128:H2	562	1147	4949981	111	119004	Contig	mcr-1	2011	Denmark	Europe	Food
GCA_012528835.1	SAMN12731471	Escherichia coli		O1:H15	562	1177	5760843	149	148974	Contig	mcr-9	2011	Canada	North America	Clinical
GCA_014683865.1	SAMEA104407506	Escherichia coli		O91:H28	562	1196	5244401	141	197140	Contig	mcr-1	2011	Germany	Europe	Animal
GCA_014687385.1	SAMEA104407547	Escherichia coli		O91:H28	562	1196	5248859	136	223893	Contig	mcr-1	2011	Germany	Europe	Animal
GCA_014683765.1	SAMEA104407546	Escherichia coli		O91:H28	562	1196	5255088	139	223893	Contig	mcr-1	2011	Germany	Europe	Animal
GCA_014683785.1	SAMEA104407545	Escherichia coli		O91:H28	562	1196	5258354	139	254677	Contig	mcr-1	2011	Germany	Europe	Animal
GCA_022298955.1	SAMN07682592	Klebsiella pneumoniae			573	1303	5304503	135	102596	Contig	mcr-1	2011	China	Asia	Clinical
GCA_034536635.1	SAMN38414689	Escherichia coli		O9:H4	562	1421	5063296	174	95715	Scaffold	mcr-1	2011	China	Asia	Animal
GCA_030502145.1	SAMN36408395	Salmonella enterica	Ouakam		28901	1610	5128558	55	235315	Contig	mcr-9	2011	USA	North America	Animal
GCA_034536255.1	SAMN38414671	Escherichia coli		O136:H5	562	1684	5050971	94	179066	Scaffold	mcr-1	2011	China	Asia	Animal
GCA_016739875.1	SAMEA26136418	Escherichia coli		O171:H25	562	1842	5413266	56	522343	Contig	mcr-1	2011	Denmark	Europe	Food
GCA_010433555.1	SAMN07739130	Salmonella enterica	Enteritidis		28901	1925	4949128	62	197760	Contig	mcr-5	2011	Australia	Oceania	Clinical
GCA_007741875.1	SAMN02645763	Salmonella enterica	Potsdam		28901	2039	4932699	40	694615	Contig	mcr-9	2011	Unknown	Unknown	Clinical
GCA_007763535.1	SAMN05464603	Salmonella enterica	Grumpensis		28901	2060	4925739	59	214701	Contig	mcr-9	2011	USA	North America	Clinical
GCA_025155515.1	SAMN24012609	Escherichia coli		O160:H28	562	2847	5413759	102	190516	Scaffold	mcr-1	2011	China	Asia	Clinical
GCA_029446815.1	SAMN14049404	Escherichia coli		O160:H28	562	2847	5486573	92	178696	Contig	mcr-1	2011	China	Asia	Clinical
GCA_029447015.1	SAMN14049405	Escherichia coli		O160:H28	562	2847	5508132	94	167350	Contig	mcr-1	2011	China	Asia	Clinical
GCA_034536555.1	SAMN38414686	Escherichia coli		O100:H25	562	2930	5094521	137	91502	Scaffold	mcr-1	2011	China	Asia	Animal
GCA_034532895.1	SAMN38414499	Escherichia coli		O125:H45	562	8932	5150896	111	158496	Scaffold	mcr-1	2011	China	Asia	Animal
GCA_022971835.1	SAMN18521230	Escherichia coli		O69:H32	562	9159	5296389	185	116517	Contig	mcr-1	2011	China	Asia	Animal
GCA_029445975.1	SAMN14049566	Escherichia coli		Ol32:H19	562	Unknown	5104465	122	121996	Contig	mcr-1	2011	China	Asia	Clinical
GCA_002031105.1	SAMN02367985	Salmonella enterica	Saintpaul		28901	Unknown	4934599	82	189808	Contig	mcr-9	2011	USA	North America	Animal
GCA_009255425.1	SAMN02367962	Salmonella enterica	Saintpaul		28901	Unknown	5005903	161	78850	Contig	mcr-9	2011	USA	North America	Animal
GCA_009938385.1	SAMN10274166	Cronobacter sakazakii			28141	155	4553615	43	260466	Scaffold	mcr-9	2011	China	Asia	Food
GCA_009938705.1	SAMN10273198	Cronobacter sakazakii			28141	4	4634090	42	557969	Scaffold	mcr-9	2011	China	Asia	Food
GCA_028576735.1	SAMN25079016	Cronobacter sakazakii			28141	4	4881194	48	302621	Contig	mcr-9	2011	China	Asia	Food
GCA_902713475.1	SAMEA5983687	Enterobacter cloacae			550	93	5396441	105	264961	Contig	mcr-9	2011	China	Asia	Clinical
GCA_017599265.1	SAMN18435829	Enterobacter kobei			208224	280	4745223	17	664294	Contig	mcr-10	2011	China	Asia	Clinical
GCA_023023125.1	SAMN21379554	Enterobacter kobei			208224	280	4780485	2	4650094	Complete	mcr-10	2011	China	Asia	Clinical
GCA_002785745.1	SAMN06767785	Enterobacter kobei			208224	591	4934335	74	169866	Scaffold	mcr-9	2011	China	Asia	Clinical
GCA_002785705.1	SAMN06767788	Enterobacter kobei			208224	591	4962459	75	251891	Scaffold	mcr-9	2011	China	Asia	Clinical
GCA_002785905.1	SAMN06767786	Enterobacter kobei			208224	591	4963584	76	231802	Scaffold	mcr-9	2011	China	Asia	Clinical
GCA_002785725.1	SAMN06767787	Enterobacter kobei			208224	591	4966268	79	231802	Scaffold	mcr-9	2011	China	Asia	Clinical
GCA_002785755.1	SAMN06767784	Enterobacter kobei			208224	591	4981694	63	251911	Scaffold	mcr-9	2011	China	Asia	Clinical
GCA_023333675.1	SAMN21379547	Enterobacter kobei			208224	56	5494734	5	5142182	Complete	mcr-9	2011	China	Asia	Clinical
GCA_025485525.1	SAMN30701984	Enterobacter cloacae			550	90	5321790	84	384526	Contig	mcr-9	2011	Poland	Europe	Clinical
GCA_025480935.1	SAMN30702007	Enterobacter cloacae			550	90	5328636	82	244890	Contig	mcr-9	2011	Poland	Europe	Clinical
GCA_025484085.1	SAMN30702028	Enterobacter cloacae			550	90	5374866	82	447582	Contig	mcr-9	2011	Poland	Europe	Clinical
GCA_025480855.1	SAMN30701985	Enterobacter cloacae			550	90	5420732	90	400851	Contig	mcr-9	2011	Poland	Europe	Clinical
GCA_025480775.1	SAMN30702041	Enterobacter cloacae			550	90	5421043	91	320438	Contig	mcr-9	2011	Poland	Europe	Clinical
GCA_015685275.1	SAMD00055770	Enterobacter cloacae			550	105	5443545	151	132029	Contig	mcr-9	2011	Croatia	Europe	Clinical
GCA_002811185.1	SAMN04219606	Aeromonas salmonicida			645	Unknown	4859132	116	115671	Contig	mcr-3	2011	Canada	North America	Animal
GCA_005476635.1	SAMN03421189	Aeromonas salmonicida			645	2	4956552	115	119272	Contig	mcr-3	2011	Canada	North America	Animal
GCA_017957815.1	SAMN03733795	Citrobacter freundii			546	150	5819924	196	80121	Contig	mcr-9	2011	USA	North America	Clinical
GCA_001472305.1	SAMN04252909	Enterobacter roggenkampii			1812935	515	5277033	111	193641	Contig	mcr-9	2011	USA	North America	Clinical
GCA_016086665.1	SAMN03733781	Klebsiella oxytoca			571	199	6352173	149	164788	Contig	mcr-9	2011	USA	North America	Clinical
GCA_016086595.1	SAMN03733782	Klebsiella oxytoca			571	199	6413473	145	164821	Contig	mcr-9	2011	USA	North America	Clinical
GCA_016086715.1	SAMN03733780	Klebsiella oxytoca			571	199	6566059	152	156742	Contig	mcr-9	2011	USA	North America	Clinical
GCA_026491905.1	SAMN28105226	Shigella sonnei			624	152	4606417	376	25647	Contig	mcr-1	2011	China	Asia	Clinical
GCA_016648535.1	SAMN07189723	Shigella sonnei		H16	624	152	4607756	374	25647	Contig	mcr-1	2011	China	Asia	Clinical
GCA_016689395.1	SAMN07189722	Shigella sonnei		H16	624	152	4647371	375	25129	Contig	mcr-1	2011	China	Asia	Clinical
GCA_026873095.1	SAMN28105227	Shigella sonnei		H16	624	152	4655558	380	25647	Contig	mcr-1	2011	China	Asia	Clinical
GCA_022970925.1	SAMN18521282	Escherichia coli		O9:H21	562	1494	4708871	221	59308	Contig	mcr-1	2011	China	Asia	Animal
GCA_026492005.1	SAMN28105233	Shigella sonnei			624	152	4773566	365	26825	Contig	mcr-1	2011	China	Asia	Clinical
GCA_016689455.1	SAMN07189721	Shigella sonnei		H16	624	152	4774476	368	26827	Contig	mcr-1	2011	China	Asia	Clinical
GCA_030358785.1	SAMN35654530	Enterobacter hormaechei			158836	78	4853454	656	14504	Contig	mcr-10	2011	Japan	Asia	Clinical
GCA_003869215.1	SAMN02345074	Salmonella enterica	I -:i:1,2		28901	36	4909287	480	17859	Contig	mcr-9	2011	Unknown	Unknown	Environment
GCA_006494525.1	SAMN12098407	Escherichia coli		O153:H26	562	6395	4917222	241	60113	Contig	mcr-1	2011	Pakistan	Asia	Food
GCA_011421785.1	SAMEA104396071	Salmonella enterica	I -:b:1,2		28901	28	4956822	341	29843	Contig	mcr-1	2011	Germany	Europe	Food
GCA_015685485.1	SAMD00055766	Enterobacter hormaechei			158836	78	4968237	209	81761	Contig	mcr-9	2011	China	Asia	Clinical
GCA_002537655.1	SAMN05439490	Escherichia coli		O148:H53	562	541	5174925	253	54936	Contig	mcr-9	2011	USA	North America	Environment
GCA_900603305.1	SAMEA4976281	Escherichia coli		H21	562	1564	5187057	267	41208	Contig	mcr-1	2011	Netherlands	Europe	Animal
GCA_022972135.1	SAMN18521214	Escherichia coli		O142:H38	562	716	5277962	278	62910	Contig	mcr-1	2011	China	Asia	Animal
GCA_025043355.1	SAMEA12944525	Escherichia coli		O8:H19	562	90	5283653	397	37730	Contig	mcr-4	2011	Germany	Europe	Animal
GCA_022972225.1	SAMN18521209	Escherichia coli		O2:H32	562	3628	5394512	287	56864	Contig	mcr-1	2011	China	Asia	Animal
GCA_022972275.1	SAMN18521211	Escherichia coli		O180:H51	562	165	5445360	227	121176	Contig	mcr-1	2011	China	Asia	Animal
GCA_003009975.1	SAMN07983271	Escherichia coli		O153:H32	562	10	5453409	228	210722	Scaffold	mcr-1	2011	China	Asia	Animal
GCA_003010375.1	SAMN07983251	Escherichia coli		O154:H38	562	10	5490535	384	121385	Scaffold	mcr-1	2011	China	Asia	Animal
GCA_014736995.1	SAMN12575976	Escherichia coli		O86:H25	562	57	5507371	237	80477	Contig	mcr-1	2011	Romania	Europe	Clinical
GCA_015184465.1	SAMN08513250	Escherichia coli		Ol31:H4	562	131	5535890	288	50589	Contig	mcr-9	2011	Canada	North America	Clinical
GCA_029443755.1	SAMN14049505	Escherichia coli		O25:H52	562	93	5549680	240	81787	Contig	mcr-1	2011	China	Asia	Clinical
GCA_014735875.1	SAMN12575942	Escherichia coli		O86:H25	562	57	5555987	220	86741	Contig	mcr-1	2011	Romania	Europe	Clinical
GCA_014736215.1	SAMN12576033	Escherichia coli		O86:H25	562	57	5562789	208	89303	Contig	mcr-1	2011	Romania	Europe	Clinical
GCA_014748485.1	SAMN12576017	Escherichia coli		O86:H25	562	57	5563145	212	89303	Contig	mcr-1	2011	Romania	Europe	Clinical
GCA_014749485.1	SAMN12575964	Escherichia coli		O86:H25	562	57	5564816	215	83318	Contig	mcr-1	2011	Romania	Europe	Clinical
GCA_014748465.1	SAMN12575939	Escherichia coli		O86:H25	562	57	5570193	217	89303	Contig	mcr-1	2011	Romania	Europe	Clinical
GCA_900603395.1	SAMEA4976287	Escherichia coli		O61:H10	562	57	5576763	235	50382	Scaffold	mcr-1	2011	Netherlands	Europe	Animal
GCA_014749285.1	SAMN12576035	Escherichia coli		O86:H25	562	57	5601084	208	89303	Contig	mcr-1	2011	Romania	Europe	Clinical
GCA_025052475.1	SAMEA12943941	Escherichia coli		O63	562	950	5603570	220	62430	Contig	mcr-1	2011	France	Europe	Animal
GCA_002768735.1	SAMD00075966	Escherichia coli		O26:H11	562	21	5613098	279	102079	Scaffold	mcr-5	2011	Japan	Asia	Clinical
GCA_028048615.1	SAMN32414726	Escherichia coli		H4	562	131	5667446	382	33504	Contig	mcr-1	2011	Germany	Europe	Clinical
GCA_002764395.1	SAMD00075778	Escherichia coli		O26:H11	562	21	5719538	273	104210	Scaffold	mcr-5	2011	Japan	Asia	Animal
GCA_002735205.1	SAMD00075774	Escherichia coli		O26:H11	562	21	5731277	251	118656	Scaffold	mcr-5	2011	Japan	Asia	Animal
GCA_002764355.1	SAMD00075773	Escherichia coli		O26:H11	562	21	5732604	258	104681	Scaffold	mcr-5	2011	Japan	Asia	Animal
GCA_002764375.1	SAMD00075777	Escherichia coli		O26:H11	562	21	5733854	278	104223	Scaffold	mcr-5	2011	Japan	Asia	Animal
GCA_022972235.1	SAMN18521208	Escherichia coli		O2:H30	562	3628	5835583	453	39428	Contig	mcr-1	2011	China	Asia	Animal
GCA_030359795.1	SAMN35654481	Klebsiella pneumoniae			573	13	5871356	350	34617	Contig	mcr-10	2011	Japan	Asia	Clinical
GCA_003009405.1	SAMN07983291	Escherichia coli		O153:H34	562	354	5950903	394	148049	Scaffold	mcr-1	2011	China	Asia	Animal
GCA_003010295.1	SAMN07983254	Escherichia coli		O153:H34	562	354	5961797	337	149880	Scaffold	mcr-1	2011	China	Asia	Animal
GCA_003009195.1	SAMN07983302	Escherichia coli		O129:H30	562	58	5963660	419	100917	Scaffold	mcr-1	2011	China	Asia	Animal
GCA_014686525.1	SAMEA104407504	Escherichia coli		O81:H25	562	57	6056485	203	94025	Contig	mcr-1	2011	Germany	Europe	Clinical
GCA_003009055.1	SAMN07983308	Escherichia coli		O153:H34	562	354	6092326	418	141982	Scaffold	mcr-1	2011	China	Asia	Animal
GCA_003009455.1	SAMN07983289	Escherichia coli		O153:H34	562	354	6195533	524	142192	Scaffold	mcr-1	2011	China	Asia	Animal
GCA_030296255.1	SAMD00585622	Escherichia coli		O139:H1	562	1	5268388	4	5046117	Complete	mcr-5	2012	Japan	Asia	Animal
GCA_030296275.1	SAMD00585623	Escherichia coli		O139:H1	562	1	5274513	4	5047835	Complete	mcr-5	2012	Japan	Asia	Animal
GCA_030296235.1	SAMD00585621	Escherichia coli		O139:H1	562	1	5469690	5	5046629	Complete	mcr-5	2012	Japan	Asia	Animal
GCA_900093965.1	SAMEA4350778	Escherichia coli		O9:H9	562	10	4829614	116	147594	Scaffold	mcr-1	2012	Viet Nam	Asia	Animal
GCA_900093975.1	SAMEA4350782	Escherichia coli		O16:H48	562	10	5031080	168	150045	Scaffold	mcr-1	2012	Viet Nam	Asia	Animal
GCA_018295105.1	SAMN08554932	Escherichia coli		Ol32:H32	562	10	4814271	94	139917	Contig	mcr-1	2012	China	Asia	Clinical
GCA_018295085.1	SAMN08554931	Escherichia coli		H43	562	10	4819936	103	130506	Contig	mcr-1	2012	China	Asia	Clinical
GCA_029444715.1	SAMN14049586	Escherichia coli		O17:H31	562	10	4846122	110	132776	Contig	mcr-1	2012	China	Asia	Clinical
GCA_029429065.1	SAMN14049410	Escherichia coli		O107:H10	562	10	4847531	88	128675	Contig	mcr-1	2012	China	Asia	Clinical
GCA_001615565.1	SAMN04376766	Escherichia coli		O145:H12	562	10	4966809	80	153336	Contig	mcr-1	2012	China	Asia	Animal
GCA_018295225.1	SAMN08554923	Escherichia coli		O128:H12	562	10	5076794	126	173710	Contig	mcr-1	2012	China	Asia	Clinical
GCA_029444755.1	SAMN14049588	Escherichia coli		Ol32:H10	562	10	5107066	156	112724	Contig	mcr-1	2012	China	Asia	Clinical
GCA_018295195.1	SAMN08554924	Escherichia coli		O70:H32	562	10	5123982	101	198432	Contig	mcr-1	2012	China	Asia	Clinical
GCA_029443815.1	SAMN14049510	Escherichia coli		O9:H9	562	10	5143102	136	127448	Contig	mcr-1	2012	China	Asia	Clinical
GCA_030296095.1	SAMD00585614	Escherichia coli		O35:H6	562	10	5152731	3	4992954	Complete	mcr-1	2012	Japan	Asia	Animal
GCA_018295025.1	SAMN08554935	Escherichia coli		O29:H10	562	10	5205192	138	130319	Contig	mcr-1	2012	China	Asia	Clinical
GCA_018294965.1	SAMN08554940	Escherichia coli		O17:H31	562	10	5210186	142	130922	Contig	mcr-1	2012	China	Asia	Clinical
GCA_018295485.1	SAMN08554947	Escherichia coli		O35:H6	562	10	5339226	114	149129	Contig	mcr-1	2012	China	Asia	Clinical
GCA_021452825.1	SAMN16495380	Escherichia coli		O27:H12	562	10	5082700	99	157514	Contig	mcr-1	2012	Belgium	Europe	Unknown
GCA_016739795.1	SAMEA26139418	Escherichia coli		O16:H48	562	10	5182018	153	97217	Contig	mcr-1	2012	Denmark	Europe	Food
GCA_025052075.1	SAMEA12943972	Escherichia coli		O9:H9	562	10	5221288	172	110061	Contig	mcr-1	2012	France	Europe	Animal
GCA_900604115.1	SAMEA4976362	Escherichia coli		Ol25:H40	562	10	5225770	8	3716634	Contig	mcr-1	2012	Netherlands	Europe	Animal
GCA_949769035.1	SAMEA112795377	Escherichia coli		O9:H9	562	10	5275527	9	4875496	Contig	mcr-1	2012	France	Europe	Animal
GCA_021449025.1	SAMN16495379	Escherichia coli		H40	562	10	5333247	153	124285	Contig	mcr-1	2012	Belgium	Europe	Unknown
GCA_943790515.1	SAMEA110055347	Escherichia coli		O141:H4	562	10	5533022	178	96605	Scaffold	mcr-1	2012	Italy	Europe	Animal
GCA_014349455.1	SAMN14167974	Salmonella enterica	Senftenberg		28901	14	4911591	10	4822442	Chromosome	mcr-9	2012	South Korea	Asia	Animal
GCA_018336435.1	SAMN13741975	Salmonella enterica	Senftenberg		28901	14	4846296	2	4828570	Complete	mcr-9	2012	South Korea	Asia	Animal
GCA_018279985.1	SAMN13741975	Salmonella enterica	Senftenberg		28901	14	5099177	1	5099177	Chromosome	mcr-9	2012	South Korea	Asia	Animal
GCA_007765435.1	SAMN07469529	Salmonella enterica	Senftenberg		28901	14	5229333	81	199369	Contig	mcr-9	2012	USA	North America	Animal
GCA_007819265.1	SAMN07469528	Salmonella enterica	Senftenberg		28901	14	5236613	81	172170	Contig	mcr-9	2012	USA	North America	Animal
GCA_025156555.1	SAMN24046395	Klebsiella pneumoniae			573	15	5515133	84	180213	Scaffold	mcr-1	2012	China	Asia	Clinical
GCA_025156695.1	SAMN24046391	Klebsiella pneumoniae			573	15	5513935	83	201901	Scaffold	mcr-1	2012	China	Asia	Clinical
GCA_005943805.1	SAMN03169545	Salmonella enterica	Typhimurium		28901	19	5034150	116	105645	Contig	mcr-9	2012	UK	Europe	Clinical
GCA_024984015.1	SAMN19836083	Salmonella enterica	Typhimurium		28901	19	5097344	60	333874	Contig	mcr-9	2012	Canada	North America	Clinical
GCA_015887125.1	SAMEA100277668	Salmonella enterica	Typhimurium		28901	19	5173049	73	196120	Contig	mcr-9	2012	Australia	Oceania	Animal
GCA_015886205.1	SAMEA100278418	Salmonella enterica	I -:i:1,2		28901	19	5207340	169	58143	Contig	mcr-9	2012	Australia	Oceania	Animal
GCA_015885965.1	SAMEA100279168	Salmonella enterica	Typhimurium		28901	19	5228139	151	61612	Contig	mcr-9	2012	Australia	Oceania	Animal
GCA_015886785.1	SAMEA100276168	Salmonella enterica	I 4,[5],12:i:-		28901	19	5277691	90	155919	Contig	mcr-9	2012	Australia	Oceania	Clinical
GCA_006073715.1	SAMN07244635	Salmonella enterica	I 4,[5],12:i:-		28901	19	5093351	63	324190	Contig	mcr-1	2012	Peru	South America	Clinical
GCA_034538735.1	SAMN38414302	Escherichia coli		O103:H2	562	20	5533108	186	93132	Scaffold	mcr-1	2012	China	Asia	Animal
GCA_001473915.1	SAMN02912008	Salmonella enterica	Braenderup		28901	22	4986286	83	272943	Contig	mcr-9	2012	USA	North America	Clinical
GCA_029445155.1	SAMN14049673	Escherichia coli		O8:H49	562	23	5250220	121	183928	Contig	mcr-1	2012	China	Asia	Clinical
GCA_010380065.1	SAMEA104398410	Salmonella enterica	Saintpaul		28901	27	4851012	137	68450	Contig	mcr-1	2012	Germany	Europe	Environment
GCA_010263995.1	SAMEA5882642	Salmonella enterica	Saintpaul		28901	27	4855315	52	249993	Contig	mcr-1	2012	Germany	Europe	Environment
GCA_010293985.1	SAMEA6057975	Salmonella enterica	Saintpaul		28901	27	4860439	103	108857	Contig	mcr-1	2012	Germany	Europe	Food
GCA_009621435.1	SAMEA5737700	Salmonella enterica	Saintpaul		28901	27	4877311	60	255395	Contig	mcr-1	2012	Germany	Europe	Others
GCA_006759255.1	SAMN05202011	Salmonella enterica	Saintpaul		28901	27	4917216	56	197823	Contig	mcr-9	2012	USA	North America	Animal
GCA_006635905.1	SAMN05201851	Salmonella enterica	Saintpaul		28901	27	4943769	67	131570	Contig	mcr-9	2012	USA	North America	Animal
GCA_006635705.1	SAMN05201815	Salmonella enterica	Saintpaul		28901	27	4950021	69	143531	Contig	mcr-9	2012	USA	North America	Animal
GCA_006389315.1	SAMN01902400	Salmonella enterica	Saintpaul		28901	27	4957371	43	241478	Contig	mcr-9	2012	USA	North America	Animal
GCA_030502065.1	SAMN36408405	Salmonella enterica	Saintpaul		28901	27	4970014	41	278795	Contig	mcr-9	2012	USA	North America	Animal
GCA_006697045.2	SAMN05201855	Salmonella enterica	Saintpaul		28901	27	4978350	3	4843604	Complete	mcr-9	2012	USA	North America	Animal
GCA_006762505.1	SAMN05201980	Salmonella enterica	Saintpaul		28901	27	4978831	55	182051	Contig	mcr-9	2012	USA	North America	Animal
GCA_010399125.1	SAMEA104396085	Salmonella enterica	Paratyphi B		28901	28	4684020	157	58454	Contig	mcr-5	2012	Germany	Europe	Unknown
GCA_010778375.1	SAMEA104396075	Salmonella enterica	Paratyphi B		28901	28	4692331	153	61453	Contig	mcr-5	2012	Germany	Europe	Environment
GCA_010527335.1	SAMEA104396089	Salmonella enterica	Paratyphi B		28901	28	4705190	177	51976	Contig	mcr-5	2012	Germany	Europe	Environment
GCA_002631865.1	SAMN06627639	Salmonella enterica	Paratyphi B		28901	28	4707418	80	128702	Contig	mcr-5	2012	Germany	Europe	Environment
GCA_010778515.1	SAMEA104396093	Salmonella enterica	Paratyphi B		28901	28	4711014	98	140076	Contig	mcr-5	2012	Germany	Europe	Food
GCA_010380245.1	SAMEA104396090	Salmonella enterica	Paratyphi B		28901	28	4721151	148	62412	Contig	mcr-5	2012	Germany	Europe	Environment
GCA_010582385.1	SAMEA104396077	Salmonella enterica	Paratyphi B		28901	28	4725641	92	144059	Contig	mcr-5	2012	Germany	Europe	Environment
GCA_010778435.1	SAMEA104396083	Salmonella enterica	Paratyphi B		28901	28	4730026	85	162816	Contig	mcr-5	2012	Germany	Europe	Others
GCA_010778415.1	SAMEA104396076	Salmonella enterica	Paratyphi B		28901	28	4730721	80	142011	Contig	mcr-5	2012	Germany	Europe	Environment
GCA_010582865.1	SAMEA104396082	Salmonella enterica	Paratyphi B		28901	28	4731269	135	74924	Contig	mcr-5	2012	Germany	Europe	Others
GCA_011400035.1	SAMEA104396038	Salmonella enterica	Paratyphi B		28901	28	4731366	85	149976	Contig	mcr-5	2012	Germany	Europe	Environment
GCA_010455115.1	SAMEA104396088	Salmonella enterica	Paratyphi B		28901	28	4737549	103	108182	Contig	mcr-5	2012	Germany	Europe	Environment
GCA_010561385.1	SAMEA104396079	Salmonella enterica	I -:b:1,2		28901	28	4814713	116	96366	Contig	mcr-1	2012	Germany	Europe	Food
GCA_010645285.1	SAMEA104396073	Salmonella enterica	Paratyphi B		28901	28	4821931	94	130835	Contig	mcr-1	2012	Germany	Europe	Food
GCA_010398965.1	SAMEA104396091	Salmonella enterica	Paratyphi B		28901	28	4827824	122	91025	Contig	mcr-1	2012	Germany	Europe	Others
GCA_009633075.1	SAMEA5737701	Salmonella enterica	Paratyphi B		28901	28	4872948	73	319617	Contig	mcr-1	2012	Germany	Europe	Food
GCA_011395975.1	SAMEA104396080	Salmonella enterica	Paratyphi B		28901	28	4935956	183	61487	Contig	mcr-1	2012	Germany	Europe	Food
GCA_010648185.1	SAMEA104396092	Salmonella enterica	Paratyphi B		28901	28	4998082	57	398520	Contig	mcr-1	2012	Germany	Europe	Food
GCA_006388735.1	SAMN03168578	Salmonella enterica	Paratyphi B		28901	28	5005521	84	184624	Contig	mcr-9	2012	UK	Europe	Others
GCA_011420655.1	SAMEA104396036	Salmonella enterica	I -:b:1,2		28901	28	5018666	161	76315	Contig	mcr-1	2012	Germany	Europe	Food
GCA_001466365.1	SAMN04110137	Salmonella enterica	Paratyphi B		28901	28	5025883	115	103639	Contig	mcr-1	2012	France	Europe	Animal
GCA_001466355.1	SAMN04110136	Salmonella enterica	Paratyphi B		28901	28	5028117	75	235987	Contig	mcr-1	2012	France	Europe	Food
GCA_010471585.1	SAMEA104396037	Salmonella enterica	Paratyphi B		28901	28	5028251	120	96288	Contig	mcr-1	2012	Germany	Europe	Food
GCA_022598075.1	SAMN10601824	Salmonella enterica	Paratyphi B		28901	28	5045715	88	162668	Contig	mcr-9	2012	Belgium	Europe	Clinical
GCA_022440205.1	SAMEA104483610	Salmonella enterica	I -:r:1,5		28901	32	4975643	65	203758	Contig	mcr-9	2012	Germany	Europe	Environment
GCA_022972345.1	SAMN18521206	Escherichia coli		O62:H30	562	34	4912802	159	88125	Contig	mcr-1	2012	China	Asia	Animal
GCA_018274285.1	SAMN18869356	Salmonella enterica	Typhimurium		28901	34	5161685	57	282808	Contig	mcr-1	2012	China	Asia	Clinical
GCA_018274295.1	SAMN18869357	Salmonella enterica	I 4,[5],12:i:-		28901	34	5199813	63	315935	Scaffold	mcr-1	2012	China	Asia	Clinical
GCA_018275345.1	SAMN18869355	Salmonella enterica	I 4,[5],12:i:-		28901	34	5225622	60	315935	Contig	mcr-1	2012	China	Asia	Clinical
GCA_010616765.1	SAMEA104398393	Salmonella enterica	I 4,[5],12:i:-		28901	34	4957196	118	82050	Contig	mcr-4	2012	Germany	Europe	Others
GCA_022435745.1	SAMEA104175515	Salmonella enterica	I 4,[5],12:i:-		28901	34	4967313	146	81811	Contig	mcr-1	2012	Belgium	Europe	Animal
GCA_008035085.1	SAMN03168960	Salmonella enterica	Typhimurium		28901	34	4982592	100	110054	Contig	mcr-1	2012	UK	Europe	Clinical
GCA_900241485.1	SAMEA104429247	Salmonella enterica	Typhimurium		28901	34	5001725	139	79284	Contig	mcr-5	2012	Italy	Europe	Animal
GCA_022395955.1	SAMEA104363639	Salmonella enterica	Typhimurium		28901	34	5053622	94	121175	Contig	mcr-3	2012	Denmark	Europe	Clinical
GCA_001614025.1	SAMN04110139	Salmonella enterica	I 4,[5],12:i:-		28901	34	5193099	108	142348	Contig	mcr-1	2012	France	Europe	Environment
GCA_001466375.1	SAMN04110140	Salmonella enterica	I 4,[5],12:i:-		28901	34	5193140	98	149326	Contig	mcr-1	2012	France	Europe	Environment
GCA_900241525.1	SAMEA104429256	Salmonella enterica	I 4,[5],12:i:-		28901	34	5218421	146	91252	Contig	mcr-1	2012	Italy	Europe	Animal
GCA_011136895.1	SAMEA104398375	Salmonella enterica	I 4,[5],12:i:-		28901	34	5298382	163	90080	Contig	mcr-1	2012	Germany	Europe	Food
GCA_017748165.1	SAMN18614522	Salmonella enterica	I 4,[5],12:i:-		28901	34	5060225	136	85739	Contig	mcr-3	2012	Australia	Oceania	Clinical
GCA_009664635.1	SAMN13191646	Salmonella enterica	Typhimurium		28901	34	5166907	2	5022086	Complete	mcr-3	2012	Australia	Oceania	Clinical
GCA_907163195.1	SAMEA8520471	Salmonella enterica	I 4:-:-		28901	34	5232853	6	4893806	Complete	mcr-3	2012	Australia	Oceania	Clinical
GCA_017749445.1	SAMN18614527	Salmonella enterica	I 4,[5],12:i:-		28901	34	5385763	108	188283	Contig	mcr-3	2012	Australia	Oceania	Clinical
GCA_030081145.1	SAMN27684489	Salmonella enterica	Typhimurium		28901	34	5164836	82	180048	Contig	mcr-1	2012	Unknown	Unknown	Unknown
GCA_006230295.1	SAMN11233019	Escherichia coli		H30	562	38	5467538	178	129751	Scaffold	mcr-9	2012	Russia	Europe	Clinical
GCA_006230775.1	SAMN11233074	Escherichia coli		O153:H30	562	38	5525684	149	148829	Scaffold	mcr-9	2012	Russia	Europe	Clinical
GCA_006229875.1	SAMN11233050	Escherichia coli		O153:H30	562	38	5538063	153	173101	Scaffold	mcr-9	2012	Russia	Europe	Clinical
GCA_006231115.1	SAMN11233020	Escherichia coli		O153:H30	562	38	5545481	133	185390	Scaffold	mcr-9	2012	Russia	Europe	Clinical
GCA_006229635.1	SAMN11233065	Escherichia coli		H30	562	38	5545771	149	130692	Scaffold	mcr-9	2012	Russia	Europe	Clinical
GCA_900603445.1	SAMEA4976291	Escherichia coli		O7:H18	562	38	5899771	78	203762	Contig	mcr-1	2012	Netherlands	Europe	Animal
GCA_009387775.1	SAMN10740431	Klebsiella pneumoniae			573	39	5709714	5	5300315	Complete	mcr-3	2012	Laos	Asia	Clinical
GCA_022432955.1	SAMEA104175516	Salmonella enterica	Derby		28901	40	4966710	128	81683	Contig	mcr-2	2012	Belgium	Europe	Animal
GCA_012453685.1	SAMN12730723	Escherichia coli		O138:H14	562	42	5729706	166	100204	Contig	mcr-1	2012	Spain	Europe	Animal
GCA_012399985.1	SAMN12730722	Escherichia coli		O138:H14	562	42	5742093	162	100204	Contig	mcr-1	2012	Spain	Europe	Animal
GCA_016739675.1	SAMEA26142418	Escherichia coli		O6:H10	562	43	5193097	110	159628	Contig	mcr-1	2012	Denmark	Europe	Food
GCA_022970545.1	SAMN18521295	Escherichia coli		H4	562	46	4683936	172	77246	Contig	mcr-1	2012	China	Asia	Animal
GCA_022970515.1	SAMN18521296	Escherichia coli		H4	562	46	4684990	174	77246	Contig	mcr-1	2012	China	Asia	Animal
GCA_022970535.1	SAMN18521294	Escherichia coli		H4	562	46	4685769	169	77761	Contig	mcr-1	2012	China	Asia	Animal
GCA_003010165.1	SAMN07983261	Escherichia coli		H4	562	46	4753690	162	86793	Scaffold	mcr-1	2012	China	Asia	Animal
GCA_003008895.1	SAMN07983317	Escherichia coli		H4	562	46	4767277	183	78073	Scaffold	mcr-1	2012	China	Asia	Animal
GCA_900094025.1	SAMEA4350790	Escherichia coli		O22:H11	562	48	4979674	144	134769	Scaffold	mcr-1	2012	Viet Nam	Asia	Animal
GCA_029442335.1	SAMN14049585	Escherichia coli		O113:H32	562	48	4704535	124	78367	Contig	mcr-1	2012	China	Asia	Clinical
GCA_029442715.1	SAMN14049578	Escherichia coli		O4:H26	562	48	4972577	120	119312	Contig	mcr-1	2012	China	Asia	Clinical
GCA_025154655.1	SAMN23961571	Escherichia coli		O113:H16	562	48	4988075	172	89409	Scaffold	mcr-1	2012	China	Asia	Clinical
GCA_029444895.1	SAMN14049417	Escherichia coli		O113:H16	562	48	5032945	162	88989	Contig	mcr-1	2012	China	Asia	Clinical
GCA_018294985.1	SAMN08554937	Escherichia coli		O113:H16	562	48	5114984	177	81600	Contig	mcr-1	2012	China	Asia	Clinical
GCA_029444735.1	SAMN14049589	Escherichia coli		O140:H20	562	48	5280432	171	90128	Contig	mcr-1	2012	China	Asia	Clinical
GCA_016696085.1	SAMEA104437723	Escherichia coli		O140:H25	562	57	5280286	99	173533	Contig	mcr-1	2012	Poland	Europe	Unknown
GCA_014690745.1	SAMEA104407544	Escherichia coli		O81:H25	562	57	6054999	174	95242	Contig	mcr-1	2012	Germany	Europe	Animal
GCA_004378335.1	SAMN11130339	Escherichia coli		H38	562	57	5564335	199	61255	Scaffold	mcr-5	2012	Paraguay	South America	Animal
GCA_029447335.1	SAMN14049411	Escherichia coli		O154:H25	562	58	4935621	75	158418	Contig	mcr-1	2012	China	Asia	Clinical
GCA_016734725.1	SAMEA104437718	Escherichia coli		Ol9:H37	562	58	5105469	134	118685	Contig	mcr-1	2012	Poland	Europe	Unknown
GCA_025155455.1	SAMN24012612	Escherichia coli		O1:H6	562	68	5542624	150	154095	Scaffold	mcr-1	2012	China	Asia	Clinical
GCA_029444395.1	SAMN14049416	Escherichia coli		O1:H6	562	68	5710531	128	164488	Contig	mcr-1	2012	China	Asia	Clinical
GCA_029446035.1	SAMN14049576	Escherichia coli		O45:H18	562	69	5296895	101	165514	Contig	mcr-1	2012	China	Asia	Clinical
GCA_009387945.1	SAMN10721859	Klebsiella pneumoniae			573	87	5213480	2	5153352	Complete	mcr-3	2012	Laos	Asia	Clinical
GCA_020148805.1	SAMN15722101	Escherichia coli		O8:H19	562	88	5043434	114	174565	Scaffold	mcr-1	2012	China	Asia	Animal
GCA_020143645.1	SAMN15722321	Escherichia coli		O116:H11	562	88	5713725	146	207412	Scaffold	mcr-1	2012	China	Asia	Animal
GCA_003402955.1	SAMN09630238	Escherichia coli		O116:H11	562	88	5905147	5	5184499	Complete	mcr-1	2012	China	Asia	Animal
GCA_027765445.1	SAMN31169314	Enterobacter hormaechei			158836	89	5638954	137	142313	Contig	mcr-9	2012	Poland	Europe	Clinical
GCA_025484055.1	SAMN30702011	Enterobacter hormaechei			158836	90	5288988	81	281234	Contig	mcr-9	2012	Poland	Europe	Clinical
GCA_025485095.1	SAMN30702010	Enterobacter hormaechei			158836	90	5295556	73	339217	Contig	mcr-9	2012	Poland	Europe	Clinical
GCA_025485355.1	SAMN30702009	Enterobacter hormaechei			158836	90	5133286	77	447352	Contig	mcr-9	2012	Poland	Europe	Clinical
GCA_025488705.1	SAMN30702008	Enterobacter hormaechei			158836	90	5289860	81	281234	Contig	mcr-9	2012	Poland	Europe	Clinical
GCA_900093825.1	SAMEA4350779	Escherichia coli		O11:H4	562	93	5212630	197	102178	Scaffold	mcr-1	2012	Viet Nam	Asia	Animal
GCA_016696245.1	SAMEA104437712	Escherichia coli		O15:H10	562	93	5292465	174	80074	Contig	mcr-1	2012	Poland	Europe	Unknown
GCA_015910265.1	SAMN13747511	Enterobacter hormaechei			158836	93	5194902	4	4841838	Complete	mcr-9	2012	Canada	North America	Clinical
GCA_015910285.1	SAMN13747510	Enterobacter hormaechei			158836	93	5522018	9	4858973	Complete	mcr-9	2012	Canada	North America	Clinical
GCA_027584975.1	SAMN06330162	Enterobacter hormaechei			158836	93	5169654	4	4829373	Contig	mcr-9	2012	USA	North America	Clinical
GCA_030068625.1	SAMN06330162	Enterobacter hormaechei			158836	93	5100273	68	246993	Contig	mcr-9	2012	USA	North America	Clinical
GCA_001614105.1	SAMN04110138	Salmonella enterica	Schwarzengrund		28901	96	4695192	55	263533	Contig	mcr-5	2012	France	Europe	Environment
GCA_001478525.1	SAMN02699330	Salmonella enterica	Schwarzengrund		28901	96	5109708	111	128360	Contig	mcr-9	2012	USA	North America	Animal
GCA_006695985.1	SAMN05201915	Salmonella enterica	Schwarzengrund		28901	96	5125422	57	367383	Contig	mcr-9	2012	USA	North America	Animal
GCA_030346095.1	SAMN32549662	Escherichia coli		O138:H10	562	100	5837406	16	3442125	Scaffold	mcr-1	2012	Belgium	Europe	Animal
GCA_030013165.1	SAMN32549661	Escherichia coli		O138:H10	562	100	5870584	9	5238491	Complete	mcr-2	2012	Belgium	Europe	Animal
GCA_027557305.1	SAMN19783262	Escherichia coli		O9:H21	562	101	5009529	95	183210	Contig	mcr-1	2012	Viet Nam	Asia	Animal
GCA_003010335.1	SAMN07983253	Escherichia coli		O154:H34	562	101	4895298	112	236031	Scaffold	mcr-1	2012	China	Asia	Animal
GCA_003009145.1	SAMN07983304	Escherichia coli		O75:H21	562	101	5075764	127	131454	Scaffold	mcr-1	2012	China	Asia	Animal
GCA_022970815.1	SAMN18521280	Escherichia coli		O66:H45	562	101	5176488	115	137043	Contig	mcr-1	2012	China	Asia	Animal
GCA_022970835.1	SAMN18521279	Escherichia coli		O66:H45	562	101	5177154	111	137043	Contig	mcr-1	2012	China	Asia	Animal
GCA_030296195.1	SAMD00585619	Escherichia coli		O29:H12	562	101	5186831	4	4714785	Complete	mcr-3	2012	Japan	Asia	Animal
GCA_003010195.1	SAMN07983260	Escherichia coli		O118:H9	562	101	5266190	156	96315	Scaffold	mcr-1	2012	China	Asia	Animal
GCA_015476785.1	SAMN15904830	Escherichia coli		O111:H31	562	101	5467161	5	4950475	Contig	mcr-9	2012	China	Asia	Clinical
GCA_030296155.1	SAMD00585617	Escherichia coli		O149:H31	562	101	5566989	6	5003636	Complete	mcr-3	2012	Japan	Asia	Animal
GCA_001472815.1	SAMN04252934	Enterobacter hormaechei			158836	105	5300906	124	220379	Contig	mcr-9	2012	Croatia	Europe	Clinical
GCA_025052375.1	SAMEA12943949	Enterobacter hormaechei			158836	108	5229846	132	152713	Contig	mcr-9	2012	France	Europe	Animal
GCA_000957015.1	SAMN03283674	Enterobacter hormaechei			158836	110	5253012	127	181026	Contig	mcr-9	2012	USA	North America	Unknown
GCA_008368685.1	SAMN10856229	Enterobacter hormaechei			158836	114	5122561	69	465102	Scaffold	mcr-9	2012	China	Asia	Clinical
GCA_016772955.1	SAMN17487929	Enterobacter hormaechei			158836	114	5047518	9	4376362	Contig	mcr-9	2012	Australia	Oceania	Clinical
GCA_016774115.1	SAMN17487930	Enterobacter hormaechei			158836	114	5326730	4	4872044	Contig	mcr-9	2012	Australia	Oceania	Clinical
GCA_031776095.1	SAMN36176651	Enterobacter hormaechei			158836	114	5252444	3	4795126	Contig	mcr-9	2012	USA	North America	Clinical
GCA_030442455.1	SAMN24045418	Escherichia coli		O157:H4	562	117	5300829	160	97809	Scaffold	mcr-1	2012	China	Asia	Animal
GCA_000956855.1	SAMN03283629	Enterobacter hormaechei			158836	127	5010760	92	164271	Contig	mcr-9	2012	USA	North America	Unknown
GCA_003856995.1	SAMN07411973	Escherichia coli		Ol31:H4	562	131	5585941	6	4828837	Complete	mcr-1	2012	Saudi Arabia	Asia	Clinical
GCA_014583385.1	SAMN14734094	Escherichia coli		Ol31:H4	562	131	5612048	128	146219	Contig	mcr-9	2012	South Korea	Asia	Clinical
GCA_022439665.1	SAMEA104483611	Escherichia coli		Ol31:H4	562	131	5421629	126	133889	Contig	mcr-9	2012	Germany	Europe	Others
GCA_024623445.1	SAMN30072971	Enterobacter hormaechei			158836	133	5192010	33	461724	Contig	mcr-9	2012	China	Asia	Clinical
GCA_024649665.1	SAMN30073261	Enterobacter hormaechei			158836	133	5192010	33	461724	Contig	mcr-9	2012	China	Asia	Clinical
GCA_008867645.1	SAMN12572046	Klebsiella pneumoniae			573	147	5696473	155	103541	Scaffold	mcr-9	2012	Spain	Europe	Clinical
GCA_019249555.1	SAMN19795655	Klebsiella pneumoniae			573	147	5696473	155	103541	Scaffold	mcr-9	2012	Spain	Europe	Clinical
GCA_016696105.1	SAMEA104437721	Escherichia coli		O89:H38	562	154	5203714	91	238470	Contig	mcr-1	2012	Poland	Europe	Unknown
GCA_900604165.1	SAMEA4976367	Escherichia coli		O153:H27	562	154	5543720	26	710666	Contig	mcr-1	2012	Netherlands	Europe	Animal
GCA_029444675.1	SAMN14049584	Escherichia coli		Ol9:H37	562	155	4975424	72	157070	Contig	mcr-1	2012	China	Asia	Clinical
GCA_029444335.1	SAMN14049582	Escherichia coli		O8:H21	562	155	5002960	89	140325	Contig	mcr-1	2012	China	Asia	Clinical
GCA_013389615.1	SAMN15394023	Escherichia coli		O21:H51	562	155	5311109	4	4854921	Complete	mcr-1	2012	China	Asia	Others
GCA_900604175.1	SAMEA4976366	Escherichia coli		O9:H9	562	155	5336024	60	356327	Contig	mcr-1	2012	Netherlands	Europe	Animal
GCA_900093845.1	SAMEA4350785	Escherichia coli		O76:H45	562	156	5087557	168	150838	Scaffold	mcr-1	2012	Viet Nam	Asia	Animal
GCA_900093925.1	SAMEA4350775	Escherichia coli		O76:H45	562	156	5102558	146	134875	Scaffold	mcr-1	2012	Viet Nam	Asia	Animal
GCA_003010015.1	SAMN07983268	Escherichia coli		O174:H28	562	156	4869828	72	181795	Contig	mcr-1	2012	China	Asia	Animal
GCA_034537095.1	SAMN38414714	Escherichia coli		O177:H25	562	156	5077029	91	183079	Scaffold	mcr-1	2012	China	Asia	Animal
GCA_018283835.1	SAMN08554936	Escherichia coli		H28	562	156	5126726	150	143863	Contig	mcr-1	2012	China	Asia	Clinical
GCA_012454145.1	SAMN12730724	Escherichia coli		O29:H51	562	156	5544605	148	114648	Contig	mcr-1	2012	Spain	Europe	Animal
GCA_900093955.1	SAMEA4350780	Escherichia coli		O45:H9	562	162	5036745	82	211047	Scaffold	mcr-1	2012	Viet Nam	Asia	Animal
GCA_029428745.1	SAMN14049674	Escherichia coli		O184:H19	562	162	5380206	136	122629	Contig	mcr-1	2012	China	Asia	Clinical
GCA_030296295.1	SAMD00585626	Escherichia coli		O51:H26	562	165	4862256	5	4590545	Complete	mcr-1	2012	Japan	Asia	Animal
GCA_004378185.1	SAMN11130349	Escherichia coli		H16	562	165	4712753	96	122003	Scaffold	mcr-5	2012	Paraguay	South America	Animal
GCA_025052335.1	SAMEA12943954	Escherichia coli		Ol32:H9	562	167	5318105	194	84465	Contig	mcr-1	2012	France	Europe	Animal
GCA_949767225.1	SAMEA112795376	Escherichia coli		Ol32:H9	562	167	5577368	9	3677697	Contig	mcr-1	2012	France	Europe	Animal
GCA_000803045.1	SAMN03135815	Enterobacter hormaechei			158836	171	5373562	58	277989	Contig	mcr-9	2012	Brazil	South America	Clinical
GCA_018019875.1	SAMN03657237	Enterobacter hormaechei			158836	171	5238289	77	301035	Contig	mcr-9	2012	USA	North America	Clinical
GCA_018019895.1	SAMN03657236	Enterobacter hormaechei			158836	171	5215875	81	181188	Contig	mcr-9	2012	USA	North America	Clinical
GCA_018019915.1	SAMN03657235	Enterobacter hormaechei			158836	171	5178975	100	183252	Contig	mcr-9	2012	USA	North America	Clinical
GCA_031776395.1	SAMN36176645	Enterobacter hormaechei			158836	171	5209055	3	4865780	Contig	mcr-9	2012	USA	North America	Clinical
GCA_006386665.1	SAMN02345529	Salmonella enterica	Oranienburg		28901	174	4928158	49	256249	Contig	mcr-9	2012	Mexico	North America	Others
GCA_025157595.1	SAMN24061043	Escherichia coli		H26	562	189	4869329	112	116540	Scaffold	mcr-1	2012	China	Asia	Clinical
GCA_025157605.1	SAMN24061044	Escherichia coli		H26	562	189	4876292	117	119502	Scaffold	mcr-1	2012	China	Asia	Clinical
GCA_018294945.1	SAMN08554939	Escherichia coli		H21	562	189	5023600	159	105766	Contig	mcr-1	2012	China	Asia	Clinical
GCA_000957095.1	SAMN03283647	Enterobacter hormaechei			158836	190	5262658	84	183707	Contig	mcr-9	2012	USA	North America	Unknown
GCA_000958095.1	SAMN03283658	Enterobacter hormaechei			158836	190	5122990	65	208604	Contig	mcr-9	2012	USA	North America	Unknown
GCA_018295165.1	SAMN08554929	Escherichia coli		O96:H5	562	206	4920165	166	80895	Contig	mcr-1	2012	China	Asia	Clinical
GCA_018295285.1	SAMN08554945	Escherichia coli		O96:H5	562	206	5050000	160	67759	Contig	mcr-1	2012	China	Asia	Clinical
GCA_020144545.1	SAMN15722277	Escherichia coli		O168:H38	562	206	5110946	150	77072	Scaffold	mcr-1	2012	China	Asia	Animal
GCA_021650625.1	SAMN20824180	Escherichia coli		O168:H38	562	206	5112725	131	94675	Contig	mcr-1	2012	China	Asia	Animal
GCA_021452545.1	SAMN16495354	Escherichia coli		O127:H4	562	216	4790889	124	86916	Contig	mcr-4	2012	Belgium	Europe	Unknown
GCA_020855455.1	SAMN06630164	Escherichia coli		O3:H4	562	216	5041154	193	72815	Contig	mcr-9	2012	UK	Europe	Clinical
GCA_020870575.1	SAMN06630210	Escherichia coli		O3:H4	562	216	5059177	192	68594	Contig	mcr-9	2012	UK	Europe	Clinical
GCA_020856335.1	SAMN06630225	Escherichia coli		O3:H4	562	216	5060518	176	68594	Contig	mcr-9	2012	UK	Europe	Clinical
GCA_020871895.1	SAMN06630094	Escherichia coli		O3:H4	562	216	5061045	187	80288	Contig	mcr-9	2012	UK	Europe	Clinical
GCA_020856395.1	SAMN06630217	Escherichia coli		O3:H4	562	216	5062955	188	69796	Contig	mcr-9	2012	UK	Europe	Clinical
GCA_020856475.1	SAMN06630162	Escherichia coli		O3:H4	562	216	5065694	188	68594	Contig	mcr-9	2012	UK	Europe	Clinical
GCA_020856315.1	SAMN06630196	Escherichia coli		O3:H4	562	216	5065806	192	66161	Contig	mcr-9	2012	UK	Europe	Clinical
GCA_020862305.1	SAMN06630258	Escherichia coli		O3:H4	562	216	5067076	189	72758	Contig	mcr-9	2012	UK	Europe	Clinical
GCA_020856675.1	SAMN06630274	Escherichia coli		O3:H4	562	216	5068005	193	68594	Contig	mcr-9	2012	UK	Europe	Clinical
GCA_020871355.1	SAMN06630143	Escherichia coli		O3:H4	562	216	5068958	187	80287	Contig	mcr-9	2012	UK	Europe	Clinical
GCA_020870195.1	SAMN06630243	Escherichia coli		O3:H4	562	216	5069436	188	72808	Contig	mcr-9	2012	UK	Europe	Clinical
GCA_020855715.1	SAMN06630068	Escherichia coli		O3:H4	562	216	5070821	194	68594	Contig	mcr-9	2012	UK	Europe	Clinical
GCA_020856135.1	SAMN06630289	Escherichia coli		O3:H4	562	216	5124471	198	68594	Contig	mcr-9	2012	UK	Europe	Clinical
GCA_020856575.1	SAMN06630110	Escherichia coli		O3:H4	562	216	5127157	199	83642	Contig	mcr-9	2012	UK	Europe	Clinical
GCA_016774665.1	SAMN17526371	Escherichia coli		O36:H27	562	216	4929157	127	127852	Contig	mcr-9	2012	Australia	Oceania	Animal
GCA_016774895.1	SAMN17526427	Escherichia coli		O36:H27	562	216	4933407	129	122451	Contig	mcr-9	2012	Australia	Oceania	Animal
GCA_016774815.1	SAMN17526430	Escherichia coli		O36:H27	562	216	5040113	175	122448	Contig	mcr-9	2012	Australia	Oceania	Animal
GCA_016775175.1	SAMN17526421	Escherichia coli		O36:H27	562	216	5040671	175	122451	Contig	mcr-9	2012	Australia	Oceania	Animal
GCA_016775135.1	SAMN17526425	Escherichia coli		O36:H27	562	216	5043182	179	121555	Contig	mcr-9	2012	Australia	Oceania	Animal
GCA_016774975.1	SAMN17526318	Escherichia coli		O36:H27	562	216	5049305	179	121444	Contig	mcr-9	2012	Australia	Oceania	Animal
GCA_016775115.1	SAMN17526420	Escherichia coli		O36:H27	562	216	5059008	176	121555	Contig	mcr-9	2012	Australia	Oceania	Animal
GCA_016774855.1	SAMN17526426	Escherichia coli		O36:H27	562	216	5064843	170	122451	Contig	mcr-9	2012	Australia	Oceania	Animal
GCA_015209985.1	SAMN14479281	Escherichia coli		O45:H11	562	216	5322655	11	3600621	Scaffold	mcr-9	2012	Australia	Oceania	Animal
GCA_022972175.1	SAMN18521213	Escherichia coli		H12	562	218	4986183	141	111744	Contig	mcr-1	2012	China	Asia	Animal
GCA_022972185.1	SAMN18521212	Escherichia coli		H12	562	218	4987490	139	102370	Contig	mcr-1	2012	China	Asia	Animal
GCA_012452845.1	SAMN12342783	Escherichia coli		H23	562	224	5334237	156	96118	Contig	mcr-9	2012	Australia	Oceania	Clinical
GCA_004378345.1	SAMN11130340	Escherichia coli		H23	562	224	5060450	167	81060	Contig	mcr-5	2012	Paraguay	South America	Animal
GCA_006386715.1	SAMN02847521	Salmonella enterica	Cubana		28901	286	5213671	60	219099	Contig	mcr-9	2012	USA	North America	Others
GCA_006386655.1	SAMN02847422	Salmonella enterica	Cubana		28901	286	5214599	55	245297	Contig	mcr-9	2012	USA	North America	Environment
GCA_006386775.1	SAMN02847520	Salmonella enterica	Cubana		28901	286	5216121	50	329119	Contig	mcr-9	2012	USA	North America	Others
GCA_006386615.1	SAMN02847423	Salmonella enterica	Cubana		28901	286	5220936	53	261220	Contig	mcr-9	2012	USA	North America	Environment
GCA_006386755.1	SAMN02847522	Salmonella enterica	Cubana		28901	286	5221059	56	261220	Contig	mcr-9	2012	USA	North America	Others
GCA_000430125.1	SAMN01832088	Salmonella enterica	Cubana		28901	286	5267011	3	4977480	Complete	mcr-9	2012	USA	North America	Others
GCA_009625635.1	SAMEA6058437	Salmonella enterica	Ohio		28901	329	4922594	56	195393	Contig	mcr-4	2012	Germany	Europe	Others
GCA_010265245.1	SAMEA5882644	Salmonella enterica	Ohio		28901	329	4928152	62	254273	Contig	mcr-4	2012	Germany	Europe	Others
GCA_029445175.1	SAMN14049675	Escherichia coli		O153:H34	562	354	5737824	114	192489	Contig	mcr-1	2012	China	Asia	Clinical
GCA_016696185.1	SAMEA104437714	Escherichia coli		H16	562	359	5139437	105	176152	Contig	mcr-1	2012	Poland	Europe	Unknown
GCA_016696315.1	SAMEA104437708	Escherichia coli		H16	562	359	5265305	112	180324	Contig	mcr-1	2012	Poland	Europe	Unknown
GCA_021452565.1	SAMN16495355	Escherichia coli		O142:H30	562	359	5288164	132	130496	Contig	mcr-4	2012	Belgium	Europe	Unknown
GCA_029445575.1	SAMN14049406	Escherichia coli		O7:H6	562	362	5929066	196	107808	Contig	mcr-1	2012	China	Asia	Clinical
GCA_004378015.1	SAMN11130348	Escherichia coli		H8	562	366	4864355	137	115727	Contig	mcr-5	2012	Paraguay	South America	Animal
GCA_900604185.1	SAMEA4976368	Escherichia coli		O45:H19	562	371	5249328	177	93964	Contig	mcr-1	2012	Netherlands	Europe	Animal
GCA_025154725.1	SAMN23961570	Escherichia coli		O102:H6	562	405	5364152	178	101878	Scaffold	mcr-1	2012	China	Asia	Clinical
GCA_029446395.1	SAMN14049414	Escherichia coli		O102:H6	562	405	5542969	189	114776	Contig	mcr-1	2012	China	Asia	Clinical
GCA_034539755.1	SAMN38414316	Escherichia coli		H9	562	410	4917103	144	94953	Scaffold	mcr-1	2012	China	Asia	Animal
GCA_034540535.1	SAMN38414352	Escherichia coli		O177:H9	562	410	4995492	144	95150	Scaffold	mcr-1	2012	China	Asia	Animal
GCA_034540415.1	SAMN38414347	Escherichia coli		O78:H9	562	410	5037853	110	137304	Scaffold	mcr-1	2012	China	Asia	Animal
GCA_034538235.1	SAMN38414269	Escherichia coli		O39:H26	562	410	5061998	113	115167	Scaffold	mcr-1	2012	China	Asia	Animal
GCA_023098925.1	SAMN27625719	Escherichia coli		O34:H9	562	410	5083902	165	94203	Contig	mcr-1	2012	China	Asia	Clinical
GCA_029443795.1	SAMN14049507	Escherichia coli		O114:H9	562	410	5114412	108	173768	Contig	mcr-1	2012	China	Asia	Clinical
GCA_034540875.1	SAMN38414371	Escherichia coli		H32	562	410	5115237	155	106127	Scaffold	mcr-1	2012	China	Asia	Animal
GCA_013039685.1	SAMN07682596	Escherichia coli		O53:H28	562	410	5360932	115	127970	Contig	mcr-1	2012	China	Asia	Clinical
GCA_025052555.1	SAMEA12943935	Escherichia coli		O130:H45	562	410	4925455	103	191009	Contig	mcr-1	2012	France	Europe	Animal
GCA_021454185.1	SAMN16495383	Escherichia coli		O3:H9	562	410	5128444	111	126437	Contig	mcr-1	2012	Belgium	Europe	Unknown
GCA_900603405.1	SAMEA4976290	Escherichia coli		O100:H9	562	410	5389902	57	317820	Contig	mcr-1	2012	Netherlands	Europe	Animal
GCA_012479175.1	SAMN12731512	Escherichia coli		O132:H18	562	410	5019987	102	157250	Contig	mcr-9	2012	Canada	North America	Clinical
GCA_001481155.1	SAMN02699356	Salmonella enterica	Mbandaka		28901	413	5045456	95	187777	Contig	mcr-9	2012	USA	North America	Animal
GCA_006389175.1	SAMN02345514	Salmonella enterica	Mbandaka		28901	413	5133555	75	212945	Contig	mcr-9	2012	Mexico	North America	Others
GCA_006388615.1	SAMN02847505	Salmonella enterica	Mbandaka		28901	413	5134473	86	169009	Contig	mcr-9	2012	Mexico	North America	Others
GCA_001631685.1	SAMN04572593	Enterobacter hormaechei			158836	421	4943733	174	52414	Contig	mcr-9	2012	USA	North America	Clinical
GCA_001616305.1	SAMN04376803	Escherichia coli			562	457	5140547	66	199090	Scaffold	mcr-1	2012	China	Asia	Animal
GCA_002357895.1	SAMD00056131	Escherichia coli		O11:H25	562	457	5295071	3	5117319	Complete	mcr-1	2012	Japan	Asia	Animal
GCA_029444835.1	SAMN14049593	Escherichia coli		O11:H25	562	457	5387882	125	165404	Contig	mcr-1	2012	China	Asia	Clinical
GCA_004378205.1	SAMN11130350	Escherichia coli		H6	562	457	5384521	194	113896	Contig	mcr-5	2012	Paraguay	South America	Animal
GCA_004378325.1	SAMN11130342	Escherichia coli		O11:H6	562	457	5388334	178	126428	Contig	mcr-5	2012	Paraguay	South America	Animal
GCA_004100395.1	SAMN10698928	Escherichia coli		H6	562	457	5388535	185	126428	Scaffold	mcr-5	2012	Paraguay	South America	Animal
GCA_004377735.1	SAMN11130351	Escherichia coli		H6	562	457	5398127	171	122818	Contig	mcr-5	2012	Paraguay	South America	Animal
GCA_004378135.1	SAMN11130352	Escherichia coli		O11:H6	562	457	5402772	156	137324	Scaffold	mcr-5	2012	Paraguay	South America	Animal
GCA_013112445.1	SAMN14840960	Escherichia coli		O11:H6	562	457	5404682	125	192720	Contig	mcr-5	2012	Paraguay	South America	Animal
GCA_004378075.1	SAMN11130343	Escherichia coli		O11:H6	562	457	5405338	174	148554	Contig	mcr-5	2012	Paraguay	South America	Animal
GCA_004377885.1	SAMN11130345	Escherichia coli		H6	562	457	5405969	194	114178	Contig	mcr-5	2012	Paraguay	South America	Animal
GCA_004378175.1	SAMN11130341	Escherichia coli		O11:H6	562	457	5414147	145	150983	Contig	mcr-5	2012	Paraguay	South America	Animal
GCA_004378005.1	SAMN11130357	Escherichia coli		O11:H6	562	457	5418776	162	146537	Contig	mcr-5	2012	Paraguay	South America	Animal
GCA_004376905.1	SAMN11130363	Escherichia coli		H6	562	457	5429282	181	97102	Contig	mcr-5	2012	Paraguay	South America	Animal
GCA_004378105.1	SAMN11130347	Escherichia coli		H6	562	457	5469634	159	142383	Scaffold	mcr-5	2012	Paraguay	South America	Animal
GCA_000957595.1	SAMN03283615	Enterobacter hormaechei			158836	459	5190969	100	148619	Contig	mcr-9	2012	USA	North America	Unknown
GCA_000957165.1	SAMN03283681	Enterobacter hormaechei			158836	461	5202320	102	181383	Contig	mcr-9	2012	USA	North America	Unknown
GCA_000958025.1	SAMN03283669	Enterobacter hormaechei			158836	461	5179761	111	181810	Contig	mcr-9	2012	USA	North America	Unknown
GCA_022194325.1	SAMN12774552	Klebsiella pneumoniae			573	492	6012241	111	203900	Contig	mcr-9	2012	UK	Europe	Clinical
GCA_013039745.1	SAMN07682595	Escherichia coli		O86:H11	562	501	5472792	137	152189	Contig	mcr-1	2012	China	Asia	Clinical
GCA_001472685.1	SAMN04252928	Enterobacter hormaechei			158836	522	5073966	86	295701	Contig	mcr-9	2012	Spain	Europe	Clinical
GCA_949767535.1	SAMEA112795452	Escherichia coli		O76:H14	562	533	5363726	11	3476677	Contig	mcr-1	2012	Germany	Europe	Animal
GCA_021452845.1	SAMN16495381	Escherichia coli		O9:H30	562	540	4971406	130	98545	Contig	mcr-1	2012	Belgium	Europe	Unknown
GCA_002001845.1	SAMN05567372	Escherichia coli		O17:H1	562	549	4816546	111	116036	Contig	mcr-10	2012	Australia	Oceania	Clinical
GCA_004377955.1	SAMN11130361	Escherichia coli		O39:H28	562	580	4991415	79	202901	Scaffold	mcr-5	2012	Paraguay	South America	Animal
GCA_000957775.1	SAMN03283639	Enterobacter hormaechei			158836	594	5181818	81	211870	Contig	mcr-9	2012	USA	North America	Unknown
GCA_000957135.1	SAMN03283671	Enterobacter hormaechei			158836	597	4928240	87	212316	Contig	mcr-9	2012	USA	North America	Unknown
GCA_028303465.1	SAMEA110144031	Salmonella enterica	Concord		28901	599	5370450	98	178366	Contig	mcr-9	2012	Belgium	Europe	Clinical
GCA_000957085.1	SAMN03283670	Enterobacter hormaechei			158836	600	4782758	71	162368	Contig	mcr-9	2012	USA	North America	Unknown
GCA_029444695.1	SAMN14049583	Escherichia coli		Ol5:H21	562	616	5423739	124	157241	Contig	mcr-1	2012	China	Asia	Clinical
GCA_029446455.1	SAMN14049581	Escherichia coli		Ol32:H10	562	617	4990972	170	118908	Contig	mcr-1	2012	China	Asia	Clinical
GCA_018027685.1	SAMEA104437722	Escherichia coli		O25:H4	562	624	5402260	92	169353	Contig	mcr-1	2012	Poland	Europe	Unknown
GCA_013006915.1	SAMN07255229	Escherichia coli		O25:H4	562	624	5829176	146	159992	Contig	mcr-1	2012	Canada	North America	Clinical
GCA_004376875.1	SAMN11130344	Escherichia coli		H40	562	641	5175933	126	96206	Scaffold	mcr-5	2012	Paraguay	South America	Animal
GCA_030296175.1	SAMD00585618	Escherichia coli		O83:H42	562	648	5327449	2	5042620	Complete	mcr-3	2012	Japan	Asia	Animal
GCA_029443935.1	SAMN14049409	Escherichia coli		O1:H42	562	648	5933979	198	163039	Contig	mcr-1	2012	China	Asia	Clinical
GCA_016739835.1	SAMEA26138668	Escherichia coli		O145:H4	562	665	5385972	171	89258	Contig	mcr-1	2012	Denmark	Europe	Food
GCA_020149435.1	SAMN15722070	Escherichia coli		O93:H30	562	710	5231794	141	133947	Scaffold	mcr-1	2012	China	Asia	Animal
GCA_002631765.2	SAMN07731505	Escherichia coli		O45:H20	562	711	5130786	111	148063	Contig	mcr-5	2012	Brazil	South America	Animal
GCA_001615595.1	SAMN04376767	Escherichia coli			562	744	4738058	87	154371	Contig	mcr-1	2012	China	Asia	Animal
GCA_001616055.1	SAMN04376790	Escherichia coli			562	744	4744554	94	152878	Scaffold	mcr-1	2012	China	Asia	Animal
GCA_001616195.1	SAMN04376798	Escherichia coli			562	744	4752086	84	147464	Contig	mcr-1	2012	China	Asia	Animal
GCA_025157475.1	SAMN24061048	Escherichia coli		Ol32:H9	562	744	4773665	107	124822	Scaffold	mcr-1	2012	China	Asia	Clinical
GCA_029446075.1	SAMN14049580	Escherichia coli		Ol32:H9	562	744	5281670	160	109612	Contig	mcr-1	2012	China	Asia	Clinical
GCA_029444775.1	SAMN14049590	Escherichia coli		Ol22:H9	562	744	5328403	156	90921	Contig	mcr-1	2012	China	Asia	Clinical
GCA_030013125.1	SAMN32549665	Escherichia coli		Ol32:H10	562	744	4808103	4	4742348	Complete	mcr-2	2012	Belgium	Europe	Animal
GCA_030012765.1	SAMN32549585	Escherichia coli		Ol32:H10	562	744	5105109	9	4741850	Complete	mcr-2	2012	Belgium	Europe	Animal
GCA_900093985.1	SAMEA4350781	Escherichia coli		H18	562	746	4835082	168	86321	Scaffold	mcr-1	2012	Viet Nam	Asia	Animal
GCA_001615985.1	SAMN04376787	Escherichia coli			562	746	4844256	113	99277	Contig	mcr-1	2012	China	Asia	Animal
GCA_019351095.1	SAMN20236835	Escherichia coli		O4:H4	562	746	4933145	142	96695	Contig	mcr-1	2012	China	Asia	Animal
GCA_900603055.1	SAMEA4976253	Escherichia coli		H11	562	752	5192699	46	345575	Contig	mcr-1	2012	Netherlands	Europe	Animal
GCA_009387815.1	SAMN10740630	Klebsiella pneumoniae			573	873	5656506	4	5381065	Complete	mcr-3	2012	Thailand	Asia	Clinical
GCA_016696125.1	SAMEA104437717	Escherichia coli		O117:H10	562	919	5359271	100	213882	Contig	mcr-1	2012	Poland	Europe	Unknown
GCA_016696065.1	SAMEA104437719	Escherichia coli		O8:H11	562	949	5022542	90	185434	Contig	mcr-1	2012	Poland	Europe	Unknown
GCA_020143305.1	SAMN15722340	Escherichia coli		O100:H30	562	993	5032714	90	109157	Scaffold	mcr-1	2012	China	Asia	Animal
GCA_020144465.1	SAMN15722281	Escherichia coli		O116:H30	562	993	5231126	135	94237	Scaffold	mcr-1	2012	China	Asia	Animal
GCA_018295305.1	SAMN08554946	Escherichia coli		O184:H16	562	1011	5363637	102	201401	Contig	mcr-1	2012	China	Asia	Clinical
GCA_018295125.1	SAMN08554927	Escherichia coli		O130:H10	562	1011	5405593	92	184663	Contig	mcr-1	2012	China	Asia	Clinical
GCA_013039965.1	SAMN07682593	Escherichia coli		O51:H16	562	1011	5497886	87	302838	Contig	mcr-1	2012	China	Asia	Clinical
GCA_029445115.1	SAMN14049672	Escherichia coli		O88:H26	562	1114	4729908	154	73860	Contig	mcr-1	2012	China	Asia	Clinical
GCA_900093915.1	SAMEA4350784	Escherichia coli		O17:H34	562	1158	5554932	181	185825	Scaffold	mcr-1	2012	Viet Nam	Asia	Animal
GCA_034538295.1	SAMN38414275	Escherichia coli		O91:H28	562	1196	5053341	106	218563	Scaffold	mcr-1	2012	China	Asia	Animal
GCA_018323825.1	SAMD00297130	Escherichia coli		O91:H28	562	1196	5153318	3	4773053	Complete	mcr-9	2012	Japan	Asia	Animal
GCA_016696265.1	SAMEA104437711	Escherichia coli		O125:H28	562	1196	5453525	113	152602	Contig	mcr-1	2012	Poland	Europe	Unknown
GCA_003008775.1	SAMN07983325	Escherichia coli		O16:H32	562	1286	5119845	106	147704	Scaffold	mcr-1	2012	China	Asia	Animal
GCA_003009015.1	SAMN07983311	Escherichia coli		O16:H32	562	1286	5125040	105	147704	Scaffold	mcr-1	2012	China	Asia	Animal
GCA_003009715.1	SAMN08180604	Escherichia coli		O16:H32	562	1286	5205843	154	147704	Scaffold	mcr-1	2012	China	Asia	Animal
GCA_009387915.1	SAMN10724437	Klebsiella pneumoniae			573	1315	5372573	6	5175568	Complete	mcr-3	2012	Laos	Asia	Clinical
GCA_009387795.1	SAMN10740483	Klebsiella pneumoniae			573	1321	5242749	3	5109521	Complete	mcr-3	2012	Thailand	Asia	Clinical
GCA_019351115.1	SAMN20236834	Escherichia coli		O9:H4	562	1421	5071748	137	91727	Contig	mcr-1	2012	China	Asia	Animal
GCA_900604105.1	SAMEA4976363	Escherichia coli		H4	562	1421	4661061	154	81078	Contig	mcr-1	2012	Netherlands	Europe	Animal
GCA_025155575.1	SAMN24012606	Escherichia coli		O83:H42	562	1485	5198232	77	244541	Scaffold	mcr-1	2012	China	Asia	Clinical
GCA_003071545.1	SAMN08685598	Salmonella enterica	Corvallis		28901	1541	5359100	4	4887378	Complete	mcr-9	2012	Germany	Europe	Animal
GCA_003009275.1	SAMN07983297	Escherichia coli		O45:H7	562	1589	5434445	188	143011	Scaffold	mcr-1	2012	China	Asia	Animal
GCA_024983095.1	SAMN19836139	Salmonella enterica	Ouakam		28901	1610	5286424	52	429468	Contig	mcr-9	2012	Canada	North America	Animal
GCA_024982575.1	SAMN19836138	Salmonella enterica	Ouakam		28901	1610	5413368	58	336625	Contig	mcr-9	2012	Canada	North America	Animal
GCA_018295145.1	SAMN08554928	Escherichia coli		O136:H5	562	1684	5186092	116	344962	Contig	mcr-1	2012	China	Asia	Clinical
GCA_016739815.1	SAMEA26140168	Escherichia coli		Ol28:H10	562	1730	4933088	73	221142	Contig	mcr-1	2012	Denmark	Europe	Food
GCA_029446475.1	SAMN14049574	Escherichia coli		O1:H15	562	2003	5391461	122	147116	Contig	mcr-1	2012	China	Asia	Clinical
GCA_029443835.1	SAMN14049506	Escherichia coli		O1:H15	562	2003	5486832	163	130885	Contig	mcr-1	2012	China	Asia	Clinical
GCA_014683805.1	SAMEA104407543	Escherichia coli		O159:H20	562	2040	5215557	116	175947	Contig	mcr-1	2012	Germany	Europe	Animal
GCA_029444795.1	SAMN14049591	Escherichia coli		O9:H9	562	2179	5248736	118	148205	Contig	mcr-1	2012	China	Asia	Clinical
GCA_900604095.1	SAMEA4976364	Escherichia coli		O91:H28	562	2473	4987098	107	109029	Contig	mcr-1	2012	Netherlands	Europe	Animal
GCA_900093875.1	SAMEA4350789	Escherichia coli		O88:H16	562	2690	5055923	147	100318	Scaffold	mcr-1	2012	Viet Nam	Asia	Animal
GCA_004100415.1	SAMN10698930	Escherichia coli		H10	562	2705	4984392	96	150101	Scaffold	mcr-5	2012	Paraguay	South America	Animal
GCA_029446095.1	SAMN14049579	Escherichia coli		H12	562	3107	5206803	120	157177	Contig	mcr-1	2012	China	Asia	Clinical
GCA_018294925.1	SAMN08554941	Escherichia coli		O153:H9	562	3268	5287001	112	197102	Contig	mcr-1	2012	China	Asia	Clinical
GCA_018294905.1	SAMN08554942	Escherichia coli		O153:H9	562	3268	5309505	87	182885	Contig	mcr-1	2012	China	Asia	Clinical
GCA_029446015.1	SAMN14049575	Escherichia coli		O8:H16	562	3270	4889762	147	89800	Contig	mcr-1	2012	China	Asia	Clinical
GCA_029442405.1	SAMN14049592	Escherichia coli		O8:H16	562	3270	4954615	151	88597	Contig	mcr-1	2012	China	Asia	Clinical
GCA_018295265.1	SAMN08554926	Escherichia coli		O53	562	3586	4729552	60	250358	Contig	mcr-1	2012	China	Asia	Clinical
GCA_018295245.1	SAMN08554925	Escherichia coli		Ol4:H52	562	3941	5042246	114	148982	Contig	mcr-1	2012	China	Asia	Clinical
GCA_022546695.1	SAMN05437833	Escherichia coli		O108:H5	562	3944	4941018	130	112358	Scaffold	mcr-1	2012	China	Asia	Clinical
GCA_003859245.1	SAMN10476578	Escherichia coli		O6:H10	562	4204	5138555	131	201765	Scaffold	mcr-1	2012	China	Asia	Clinical
GCA_029443775.1	SAMN14049408	Escherichia coli		O6:H10	562	4204	5159266	145	163483	Contig	mcr-1	2012	China	Asia	Clinical
GCA_003858725.1	SAMN10476579	Escherichia coli		O6:H10	562	4204	5305793	169	201765	Scaffold	mcr-1	2012	China	Asia	Clinical
GCA_001615975.1	SAMN04376786	Escherichia coli			562	5215	4710289	142	77898	Scaffold	mcr-1	2012	China	Asia	Animal
GCA_029442435.1	SAMN14049587	Escherichia coli		O119:H25	562	5487	4902063	113	123506	Contig	mcr-1	2012	China	Asia	Clinical
GCA_034537455.1	SAMN38414232	Escherichia coli		H5	562	5706	5329933	158	96384	Scaffold	mcr-1	2012	China	Asia	Animal
GCA_030013105.1	SAMN32549666	Escherichia coli		O141:H4	562	5786	5585754	5	5314054	Complete	mcr-2	2012	Belgium	Europe	Animal
GCA_018295045.1	SAMN08554934	Escherichia coli		O185:H45	562	6756	5191881	107	144068	Contig	mcr-1	2012	China	Asia	Clinical
GCA_018295345.1	SAMN08554943	Escherichia coli		O153:H4	562	6764	5134967	177	104995	Contig	mcr-1	2012	China	Asia	Clinical
GCA_004378155.1	SAMN11130356	Escherichia coli		H16	562	6853	5039842	175	81089	Scaffold	mcr-5	2012	Paraguay	South America	Animal
GCA_036247225.1	SAMD00168493	Escherichia coli		O32:H28	562	7169	5119342	140	78849	Contig	mcr-1	2012	Japan	Asia	Animal
GCA_019351295.1	SAMN20236827	Escherichia coli		O11:H20	562	7314	5094570	142	114643	Contig	mcr-1	2012	China	Asia	Animal
GCA_016696045.1	SAMEA104437720	Escherichia coli		O33:H38	562	7315	4967661	140	84467	Contig	mcr-1	2012	Poland	Europe	Unknown
GCA_018283795.1	SAMN08554944	Escherichia coli		H5	562	7454	4882628	175	83927	Contig	mcr-1	2012	China	Asia	Clinical
GCA_018295065.1	SAMN08554933	Escherichia coli		O112:H27	562	7941	4975799	164	107917	Contig	mcr-1	2012	China	Asia	Clinical
GCA_004100385.1	SAMN10698932	Escherichia coli		O114:H27	562	8061	5969495	195	154474	Scaffold	mcr-5	2012	Paraguay	South America	Animal
GCA_034540075.1	SAMN38414332	Escherichia coli		Ol5:H28	562	8829	5456909	189	130905	Scaffold	mcr-1	2012	China	Asia	Animal
GCA_034537795.1	SAMN38414248	Escherichia coli		O11:H25	562	9772	5328909	118	144045	Scaffold	mcr-1	2012	China	Asia	Animal
GCA_018295185.1	SAMN08554930	Escherichia coli		O7:H4	562	10460	5181659	155	97424	Contig	mcr-1	2012	China	Asia	Clinical
GCA_025157515.1	SAMN24061049	Escherichia coli		O9:H4	562	Unknown	4874706	131	94297	Scaffold	mcr-1	2012	China	Asia	Clinical
GCA_029442635.1	SAMN14049413	Escherichia coli		O9:H4	562	Unknown	4921136	141	99396	Contig	mcr-1	2012	China	Asia	Clinical
GCA_025157535.1	SAMN24061046	Escherichia coli		Ol32:H10	562	Unknown	5023877	157	118771	Scaffold	mcr-1	2012	China	Asia	Clinical
GCA_020145705.1	SAMN15722241	Escherichia coli		O2:H32	562	Unknown	5279902	196	91466	Scaffold	mcr-1	2012	China	Asia	Animal
GCA_900603105.1	SAMEA4976255	Escherichia coli		O18:H7	562	Unknown	5352170	25	610255	Contig	mcr-1	2012	Netherlands	Europe	Animal
GCA_001525135.1	SAMN04431012	Enterobacter asburiae			61645	435	5516646	144	133784	Contig	mcr-9	2012	South Africa	Africa	Clinical
GCA_002093675.1	SAMN04529550	Aeromonas salmonicida			645	Unknown	4701486	180	61033	Scaffold	mcr-3	2012	China	Asia	Animal
GCA_023023085.1	SAMN21379556	Enterobacter cloacae			550	84	4843865	3	4751455	Complete	mcr-10	2012	China	Asia	Clinical
GCA_017599245.1	SAMN18435830	Enterobacter kobei			208224	1415	4705495	88	109017	Contig	mcr-10	2012	China	Asia	Clinical
GCA_023154655.1	SAMN25419428	Enterobacter kobei			208224	1415	4705495	88	109017	Contig	mcr-10	2012	China	Asia	Clinical
GCA_023023705.1	SAMN21379548	Enterobacter kobei			208224	57	5003243	5	4613950	Complete	mcr-9	2012	China	Asia	Clinical
GCA_017599205.1	SAMN18435828	Enterobacter roggenkampii			1812935	523	5047875	60	478678	Contig	mcr-9	2012	China	Asia	Clinical
GCA_023154695.1	SAMN25419426	Enterobacter roggenkampii			1812935	523	5059083	68	373665	Contig	mcr-9	2012	China	Asia	Clinical
GCA_023154675.1	SAMN25419427	Enterobacter roggenkampii			1812935	523	5064299	64	478273	Contig	mcr-9	2012	China	Asia	Clinical
GCA_023023685.1	SAMN21379549	Enterobacter roggenkampii			1812935	523	5121549	4	4753851	Complete	mcr-9	2012	China	Asia	Clinical
GCA_015681995.1	SAMN07501520	Enterobacter cloacae			550	93	5328644	184	101451	Contig	mcr-9	2012	China	Asia	Clinical
GCA_016089115.1	SAMEA3712520	Citrobacter freundii			546	18	5429759	137	194723	Contig	mcr-9	2012	Denmark	Europe	Clinical
GCA_001472595.1	SAMN04252923	Enterobacter kobei			208224	520	5232934	145	122222	Contig	mcr-9	2012	Spain	Europe	Clinical
GCA_029682085.1	SAMN31169315	Enterobacter ludwigii			299767	186	5515309	147	151086	Contig	mcr-9	2012	Poland	Europe	Clinical
GCA_020872295.1	SAMN12774096	Kluyvera ascorbata			51288	Untype	5518237	75	269601	Contig	mcr-9	2012	UK	Europe	Clinical
GCA_025484755.1	SAMN30701986	Enterobacter cloacae			550	90	5401587	89	230486	Contig	mcr-9	2012	Poland	Europe	Clinical
GCA_000937455.2	SAMN03316839	Citrobacter freundii			546	Unknown	5763242	16	4291073	Scaffold	mcr-9	2012	USA	North America	Clinical
GCA_000724505.1	SAMN02713682	Enterobacter cloacae			550	93	5502685	4	4852980	Complete	mcr-9	2012	USA	North America	Environment
GCA_000957765.1	SAMN03283637	Enterobacter roggenkampii			1812935	Unknown	5042644	74	285885	Contig	mcr-9	2012	USA	North America	Unknown
GCA_003028335.1	SAMN08776459	Pseudomonas aeruginosa			287	Unknown	7050928	1	7050928	Complete	mcr-5	2012	USA	North America	Clinical
GCA_008931625.1	SAMN12289395	Citrobacter freundii			546	95	5540627	6	5088693	Complete	mcr-9	2012	Australia	Oceania	Others
GCA_015898985.1	SAMN12289320	Citrobacter freundii			546	95	5565209	102	158324	Contig	mcr-9	2012	Australia	Oceania	Unknown
GCA_022846555.1	SAMD00441895	Citrobacter koseri			545	690	5102631	12	4804009	Complete	mcr-9	2012	Unknown	Unknown	Clinical
GCA_031669375.1	SAMN32138502	Shigella sonnei		H16	624	152	4548520	356	25923	Contig	mcr-1	2012	China	Asia	Clinical
GCA_016689475.1	SAMN07189725	Shigella sonnei		H16	624	152	4549834	356	25923	Contig	mcr-1	2012	China	Asia	Clinical
GCA_016654845.1	SAMN07189724	Shigella sonnei		H16	624	152	4563341	360	25771	Contig	mcr-1	2012	China	Asia	Clinical
GCA_031674115.1	SAMN32138530	Shigella sonnei		H16	624	152	4563612	358	25771	Contig	mcr-1	2012	China	Asia	Clinical
GCA_010596685.1	SAMEA104396087	Salmonella enterica	I -:b:1,2		28901	28	4680574	279	35314	Contig	mcr-5	2012	Germany	Europe	Environment
GCA_036246765.1	SAMD00168472	Escherichia coli		O87:H7	562	4578	4687846	222	67980	Contig	mcr-5	2012	Japan	Asia	Animal
GCA_010778455.1	SAMEA104396086	Salmonella enterica	I -:b:1,2		28901	28	4692852	242	39821	Contig	mcr-5	2012	Germany	Europe	Environment
GCA_008326445.1	SAMD00166931	Escherichia coli		H26	562	165	4747503	412	28456	Contig	mcr-1	2012	Japan	Asia	Animal
GCA_036247245.1	SAMD00168494	Escherichia coli		Ol32:H9	562	744	4770918	314	34952	Contig	mcr-1	2012	Japan	Asia	Animal
GCA_021067925.1	SAMEA8719882	Enterobacter asburiae			61645	484	4833054	397	24509	Contig	mcr-9	2012	Estonia	Europe	Clinical
GCA_010378705.1	SAMEA104398411	Salmonella enterica	Saintpaul		28901	27	4838850	194	46478	Contig	mcr-1	2012	Germany	Europe	Environment
GCA_036246665.1	SAMD00168467	Escherichia coli		H7	562	278	4843347	272	46733	Contig	mcr-1	2012	Japan	Asia	Animal
GCA_010578625.1	SAMEA104398409	Salmonella enterica	Saintpaul		28901	27	4848197	190	48862	Contig	mcr-1	2012	Germany	Europe	Unknown
GCA_036247145.1	SAMD00168489	Escherichia coli		O86:H51	562	101	4856274	206	73492	Contig	mcr-5	2012	Japan	Asia	Animal
GCA_010002845.1	SAMEA104396094	Salmonella enterica	I -:b:1,2		28901	28	4858313	458	19974	Contig	mcr-1	2012	Germany	Europe	Food
GCA_900603065.1	SAMEA4976254	Escherichia coli		O154:H4	562	10	4868282	212	44675	Contig	mcr-1	2012	Netherlands	Europe	Animal
GCA_036247665.1	SAMD00168515	Escherichia coli		H12	562	218	4871720	328	30453	Contig	mcr-5	2012	Japan	Asia	Animal
GCA_010451755.1	SAMEA104396081	Salmonella enterica	I -:b:1,2		28901	28	4888310	318	30705	Contig	mcr-1	2012	Germany	Europe	Food
GCA_036246385.1	SAMD00168453	Escherichia coli		H16	562	453	4888380	411	27809	Contig	mcr-1	2012	Japan	Asia	Animal
GCA_006635885.1	SAMN05201983	Salmonella enterica	I -:e,h:1,2		28901	27	4906847	252	40663	Contig	mcr-9	2012	USA	North America	Animal
GCA_003009335.1	SAMN07983295	Escherichia coli		H4	562	46	4909762	278	78124	Scaffold	mcr-1	2012	China	Asia	Animal
GCA_036247845.1	SAMD00168524	Escherichia coli		H8	562	101	4917837	300	43462	Contig	mcr-1	2012	Japan	Asia	Animal
GCA_011137425.1	SAMEA104398392	Salmonella enterica	I 4,[5],12:i:-		28901	34	4919357	207	45062	Contig	mcr-1	2012	Germany	Europe	Unknown
GCA_015959575.1	SAMN07501514	Enterobacter asburiae			61645	484	4944518	276	48149	Contig	mcr-9	2012	USA	North America	Clinical
GCA_011169705.1	SAMEA104396095	Salmonella enterica	I -:b:1,2		28901	28	4953793	270	35175	Contig	mcr-1	2012	Germany	Europe	Environment
GCA_036247825.1	SAMD00168523	Escherichia coli		H8	562	101	4960990	343	32052	Contig	mcr-1	2012	Japan	Asia	Animal
GCA_022393355.1	SAMEA5150359	Salmonella enterica	I -:r:1,5		28901	32	4962564	285	31839	Contig	mcr-9	2012	Germany	Europe	Unknown
GCA_010778355.1	SAMEA104396072	Salmonella enterica	Paratyphi B		28901	28	4998229	262	39687	Contig	mcr-1	2012	Germany	Europe	Unknown
GCA_015959985.1	SAMN07501518	Enterobacter hormaechei			158836	108	5003917	312	31667	Contig	mcr-9	2012	China	Asia	Clinical
GCA_010440855.1	SAMEA104396078	Salmonella enterica	I -:b:1,2		28901	28	5008974	244	45133	Contig	mcr-1	2012	Germany	Europe	Food
GCA_036247805.1	SAMD00168522	Escherichia coli		H8	562	101	5010408	345	40657	Contig	mcr-1	2012	Japan	Asia	Animal
GCA_014687285.1	SAMEA104407616	Escherichia coli		O8:H9	562	58	5029498	401	26060	Contig	mcr-1	2012	Germany	Europe	Animal
GCA_036247465.1	SAMD00168505	Escherichia coli		H12	562	101	5029595	494	19905	Contig	mcr-3	2012	Japan	Asia	Animal
GCA_900093995.1	SAMEA4350783	Escherichia coli		O16:H48	562	10	5041903	201	147425	Scaffold	mcr-1	2012	Viet Nam	Asia	Clinical
GCA_036247185.1	SAMD00168491	Escherichia coli		H11	562	746	5047628	412	39042	Contig	mcr-1	2012	Japan	Asia	Animal
GCA_022596475.1	SAMN10601825	Salmonella enterica	Paratyphi B		28901	28	5063746	275	33762	Contig	mcr-9	2012	Belgium	Europe	Clinical
GCA_036246785.1	SAMD00168473	Escherichia coli		O129:H4	562	10	5063976	250	57986	Contig	mcr-5	2012	Japan	Asia	Animal
GCA_036247025.1	SAMD00168485	Escherichia coli		O162:H10	562	8972	5064249	479	19478	Contig	mcr-3	2012	Japan	Asia	Animal
GCA_022596435.1	SAMN10601822	Salmonella enterica	Paratyphi B		28901	28	5066079	234	43439	Contig	mcr-9	2012	Belgium	Europe	Clinical
GCA_022393735.1	SAMEA104363640	Salmonella enterica	I -:i:1,2		28901	34	5067614	313	30595	Contig	mcr-3	2012	Denmark	Europe	Clinical
GCA_036247265.1	SAMD00168495	Escherichia coli		H11	562	746	5070833	796	13893	Contig	mcr-1	2012	Japan	Asia	Animal
GCA_034539775.1	SAMN38414315	Escherichia coli		O8:H45	562	410	5071832	705	16876	Scaffold	mcr-1	2012	China	Asia	Clinical
GCA_036246745.1	SAMD00168471	Escherichia coli		H19	562	763	5075575	347	35625	Contig	mcr-5	2012	Japan	Asia	Animal
GCA_036247065.1	SAMD00168486	Escherichia coli		H12	562	101	5076973	425	28962	Contig	mcr-3	2012	Japan	Asia	Animal
GCA_036247645.1	SAMD00168514	Escherichia coli		O141:H4	562	10	5088210	338	38092	Contig	mcr-1	2012	Japan	Asia	Animal
GCA_009639855.1	SAMEA6058263	Salmonella enterica	I -:i:1,2		28901	34	5090085	336	27253	Contig	mcr-5	2012	Germany	Europe	Unknown
GCA_036247705.1	SAMD00168517	Escherichia coli		H2	562	388	5093675	335	35210	Contig	mcr-5	2012	Japan	Asia	Animal
GCA_015681205.1	SAMN07501519	Enterobacter hormaechei			158836	108	5097466	206	50275	Contig	mcr-9	2012	China	Asia	Clinical
GCA_020862545.1	SAMN06630141	Escherichia coli		O3:H4	562	216	5097579	213	72488	Contig	mcr-9	2012	UK	Europe	Clinical
GCA_036246725.1	SAMD00168470	Escherichia coli		O157:H19	562	763	5097690	293	42479	Contig	mcr-5	2012	Japan	Asia	Animal
GCA_020855615.1	SAMN06630080	Escherichia coli		O3:H4	562	216	5112007	205	63948	Contig	mcr-9	2012	UK	Europe	Clinical
GCA_036247605.1	SAMD00168512	Escherichia coli		H9	562	641	5115388	556	22420	Contig	mcr-1	2012	Japan	Asia	Animal
GCA_036247115.1	SAMD00168488	Escherichia coli		O26:H11	562	48	5129847	480	24428	Contig	mcr-5	2012	Japan	Asia	Animal
GCA_016774925.1	SAMN17526429	Escherichia coli		O45:H11	562	216	5132508	206	77573	Contig	mcr-9	2012	Australia	Oceania	Clinical
GCA_036247625.1	SAMD00168513	Escherichia coli		O45:H9	562	641	5135225	400	37687	Contig	mcr-1	2012	Japan	Asia	Animal
GCA_001631145.1	SAMN04572597	Enterobacter hormaechei			158836	88	5135510	192	49866	Contig	mcr-9	2012	USA	North America	Clinical
GCA_020856295.1	SAMN06630209	Escherichia coli		O3:H4	562	216	5138578	207	68594	Contig	mcr-9	2012	UK	Europe	Clinical
GCA_016774915.1	SAMN17526428	Escherichia coli		O45:H11	562	216	5139381	212	80711	Contig	mcr-9	2012	Australia	Oceania	Clinical
GCA_036247585.1	SAMD00168511	Escherichia coli		O148:H30	562	Unknown	5139594	450	32036	Contig	mcr-1	2012	Japan	Asia	Animal
GCA_009632495.1	SAMEA104398373	Salmonella enterica	I -:i:-		28901	34	5143519	464	20974	Contig	mcr-9	2012	Germany	Europe	Unknown
GCA_036246805.1	SAMD00168474	Escherichia coli		H45	562	1508	5154922	217	56491	Contig	mcr-5	2012	Japan	Asia	Animal
GCA_036247385.1	SAMD00168501	Escherichia coli		H6	562	10	5190212	374	48607	Contig	mcr-1	2012	Japan	Asia	Animal
GCA_004377905.1	SAMN11130362	Escherichia coli		H51	562	189	5209716	273	58240	Scaffold	mcr-5	2012	Paraguay	South America	Animal
GCA_036246825.1	SAMD00168475	Escherichia coli		H9	562	641	5210808	693	19000	Contig	mcr-1	2012	Japan	Asia	Animal
GCA_020856835.1	SAMN06630182	Escherichia coli		O3:H4	562	216	5211767	216	66156	Contig	mcr-9	2012	UK	Europe	Clinical
GCA_004377985.1	SAMN11130358	Escherichia coli		O3:H51	562	189	5212788	263	64480	Scaffold	mcr-5	2012	Paraguay	South America	Animal
GCA_015885765.1	SAMEA100276918	Salmonella enterica	I -:i:1,2		28901	19	5216033	205	52783	Contig	mcr-9	2012	Australia	Oceania	Animal
GCA_025052395.1	SAMEA12943946	Escherichia coli		Ol32:H9	562	1291	5225683	227	67652	Contig	mcr-1	2012	France	Europe	Animal
GCA_018295005.1	SAMN08554938	Escherichia coli		O159:H9	562	155	5231192	203	136232	Contig	mcr-1	2012	China	Asia	Clinical
GCA_004377835.1	SAMN11130360	Escherichia coli		H15	562	38	5236838	236	52823	Scaffold	mcr-5	2012	Paraguay	South America	Animal
GCA_036247505.1	SAMD00168507	Escherichia coli		O83:H42	562	648	5243305	258	47465	Contig	mcr-3	2012	Japan	Asia	Animal
GCA_021048085.1	SAMEA9552145	Escherichia coli		H4	562	428	5247748	356	42493	Contig	mcr-1	2012	Switzerland	Europe	Clinical
GCA_006233745.1	SAMN11232991	Escherichia coli		H30	562	38	5251027	226	78889	Scaffold	mcr-9	2012	Russia	Europe	Clinical
GCA_010002945.1	SAMEA104398394	Salmonella enterica	I 4,[5],12:i:-		28901	34	5264650	206	64170	Contig	mcr-1	2012	Germany	Europe	Unknown
GCA_036246645.1	SAMD00168466	Escherichia coli		H5	562	10	5266101	572	23692	Contig	mcr-3	2012	Japan	Asia	Animal
GCA_036246845.1	SAMD00168476	Escherichia coli		O35:H10	562	641	5269087	422	30604	Contig	mcr-1	2012	Japan	Asia	Animal
GCA_004377925.1	SAMN11130359	Escherichia coli		H16	562	93	5277297	217	69913	Contig	mcr-5	2012	Paraguay	South America	Animal
GCA_025042895.1	SAMEA12944569	Escherichia coli		O119:H4	562	117	5296595	222	76905	Contig	mcr-1	2012	Germany	Europe	Animal
GCA_029446055.1	SAMN14049415	Escherichia coli		O7:H6	562	Unknown	5299969	324	44774	Contig	mcr-1	2012	China	Asia	Clinical
GCA_036247725.1	SAMD00168518	Escherichia coli		O25:H2	562	388	5302670	316	44431	Contig	mcr-5	2012	Japan	Asia	Animal
GCA_036246905.1	SAMD00168479	Escherichia coli		O45:H12	562	410	5308435	370	45503	Contig	mcr-5	2012	Japan	Asia	Animal
GCA_036246365.1	SAMD00168452	Escherichia coli		H10	562	641	5318348	513	30171	Contig	mcr-1	2012	Japan	Asia	Animal
GCA_036246885.1	SAMD00168478	Escherichia coli		O45:H12	562	410	5319447	376	37883	Contig	mcr-5	2012	Japan	Asia	Animal
GCA_036247085.1	SAMD00168487	Escherichia coli		O45:H10	562	641	5320662	339	42123	Contig	mcr-5	2012	Japan	Asia	Animal
GCA_036247785.1	SAMD00168521	Escherichia coli		H1	562	1	5322751	371	31361	Contig	mcr-5	2012	Japan	Asia	Animal
GCA_036247745.1	SAMD00168519	Escherichia coli		H1	562	1	5326132	424	29984	Contig	mcr-5	2012	Japan	Asia	Animal
GCA_036246545.1	SAMD00168461	Escherichia coli		H32	562	10	5332457	454	29532	Contig	mcr-5	2012	Japan	Asia	Animal
GCA_036246865.1	SAMD00168477	Escherichia coli		O8:H11	562	88	5353307	352	54140	Contig	mcr-5	2012	Japan	Asia	Animal
GCA_004377725.1	SAMN11130355	Escherichia coli		H16	562	93	5354932	292	51646	Contig	mcr-5	2012	Paraguay	South America	Animal
GCA_036247685.1	SAMD00168516	Escherichia coli		H1	562	1	5357660	386	32327	Contig	mcr-5	2012	Japan	Asia	Animal
GCA_036246465.1	SAMD00168457	Escherichia coli		O9:H4	562	953	5360899	618	21239	Contig	mcr-1	2012	Japan	Asia	Animal
GCA_036247005.1	SAMD00168484	Escherichia coli		H23	562	224	5361133	467	30690	Contig	mcr-1	2012	Japan	Asia	Animal
GCA_036246985.1	SAMD00168483	Escherichia coli		O102:H23	562	224	5361160	377	31121	Contig	mcr-1	2012	Japan	Asia	Animal
GCA_036246965.1	SAMD00168482	Escherichia coli		O102:H23	562	224	5366950	343	43992	Contig	mcr-1	2012	Japan	Asia	Animal
GCA_036246525.1	SAMD00168460	Escherichia coli		O2:H32	562	10	5370571	413	37476	Contig	mcr-5	2012	Japan	Asia	Animal
GCA_036247345.1	SAMD00168499	Escherichia coli		O29:H31	562	101	5371847	242	57132	Contig	mcr-3	2012	Japan	Asia	Animal
GCA_014690305.1	SAMEA104407459	Escherichia coli		H34	562	354	5379667	415	27516	Contig	mcr-1	2012	Germany	Europe	Clinical
GCA_036246485.1	SAMD00168458	Escherichia coli		O45:H9	562	641	5385363	316	46893	Contig	mcr-5	2012	Japan	Asia	Animal
GCA_036247205.1	SAMD00168492	Escherichia coli		H11	562	501	5386170	412	34852	Contig	mcr-1	2012	Japan	Asia	Animal
GCA_025052095.1	SAMEA12943967	Escherichia coli		Ol32:H9	562	167	5391481	233	82011	Contig	mcr-1	2012	France	Europe	Animal
GCA_036247165.1	SAMD00168490	Escherichia coli		H19	562	10	5412632	511	29130	Contig	mcr-1	2012	Japan	Asia	Animal
GCA_008326465.1	SAMD00166932	Escherichia coli		O45:H10	562	641	5423131	251	79198	Contig	mcr-5	2012	Japan	Asia	Animal
GCA_036247365.1	SAMD00168500	Escherichia coli		H31	562	101	5425418	550	23691	Contig	mcr-3	2012	Japan	Asia	Animal
GCA_003010095.1	SAMN07983265	Escherichia coli		O174:H28	562	156	5429484	457	168108	Scaffold	mcr-1	2012	China	Asia	Animal
GCA_006230225.1	SAMN11233022	Escherichia coli		H30	562	38	5432853	220	90577	Scaffold	mcr-9	2012	Russia	Europe	Clinical
GCA_036247325.1	SAMD00168498	Escherichia coli		H31	562	101	5444497	212	75095	Contig	mcr-3	2012	Japan	Asia	Animal
GCA_004378085.1	SAMN11130346	Escherichia coli		O132:H25	562	752	5445947	218	89490	Contig	mcr-5	2012	Paraguay	South America	Animal
GCA_001616095.1	SAMN04376792	Escherichia coli			562	4214	5447892	250	58021	Scaffold	mcr-1	2012	China	Asia	Clinical
GCA_036247565.1	SAMD00168510	Escherichia coli		O130:H45	562	Unknown	5452575	477	32356	Contig	mcr-5	2012	Japan	Asia	Animal
GCA_014688885.1	SAMEA104407485	Escherichia coli		H4	562	117	5468522	293	52258	Contig	mcr-1	2012	Germany	Europe	Animal
GCA_001616345.1	SAMN04376805	Escherichia coli			562	4214	5477937	232	59099	Scaffold	mcr-1	2012	China	Asia	Clinical
GCA_036246445.1	SAMD00168456	Escherichia coli		H9	562	410	5491894	481	31941	Contig	mcr-1	2012	Japan	Asia	Animal
GCA_036247765.1	SAMD00168520	Escherichia coli		H19	562	10	5504726	423	39041	Contig	mcr-5	2012	Japan	Asia	Animal
GCA_030442515.1	SAMN24045415	Escherichia coli		O157:H26	562	189	5508697	213	123432	Scaffold	mcr-1	2012	China	Asia	Animal
GCA_036246505.1	SAMD00168459	Escherichia coli		O180:H26	562	Unknown	5522556	379	39184	Contig	mcr-5	2012	Japan	Asia	Animal
GCA_014688605.1	SAMEA104407582	Escherichia coli		H4	562	131	5523177	305	39628	Contig	mcr-1	2012	Germany	Europe	Animal
GCA_036247525.1	SAMD00168508	Escherichia coli		H10	562	Unknown	5533678	352	42103	Contig	mcr-5	2012	Japan	Asia	Animal
GCA_036247545.1	SAMD00168509	Escherichia coli		H10	562	Unknown	5541465	358	41947	Contig	mcr-5	2012	Japan	Asia	Animal
GCA_016739755.1	SAMEA26141668	Escherichia coli		O131:H25	562	10	5558389	218	89300	Contig	mcr-1	2012	Denmark	Europe	Food
GCA_036246925.1	SAMD00168480	Escherichia coli		H11	562	501	5567707	644	20904	Contig	mcr-1	2012	Japan	Asia	Animal
GCA_036246425.1	SAMD00168455	Escherichia coli		O45:H10	562	Unknown	5583881	514	26238	Contig	mcr-1	2012	Japan	Asia	Animal
GCA_004377895.1	SAMN11130354	Escherichia coli		H16	562	93	5584618	301	77308	Contig	mcr-5	2012	Paraguay	South America	Animal
GCA_036246405.1	SAMD00168454	Escherichia coli		O116:H11	562	88	5585873	570	32434	Contig	mcr-1	2012	Japan	Asia	Animal
GCA_036247485.1	SAMD00168506	Escherichia coli		O149:H10	562	Unknown	5605933	292	67467	Contig	mcr-3	2012	Japan	Asia	Animal
GCA_008326405.1	SAMD00166930	Escherichia coli		O15:H12	562	410	5606814	432	40319	Contig	mcr-1	2012	Japan	Asia	Animal
GCA_036246945.1	SAMD00168481	Escherichia coli		H11	562	501	5609471	612	22108	Contig	mcr-1	2012	Japan	Asia	Animal
GCA_036247285.1	SAMD00168496	Escherichia coli		H11	562	88	5611739	547	31876	Contig	mcr-1	2012	Japan	Asia	Animal
GCA_024773965.1	SAMEA12943981	Escherichia coli		O63	562	950	5629224	227	60076	Contig	mcr-1	2012	France	Europe	Animal
GCA_036247305.1	SAMD00168497	Escherichia coli		H11	562	88	5638437	523	31884	Contig	mcr-1	2012	Japan	Asia	Animal
GCA_028038295.1	SAMN32414688	Escherichia coli		H1	562	1	5658083	380	38830	Contig	mcr-1	2012	Germany	Europe	Clinical
GCA_008326485.1	SAMD00166933	Escherichia coli		H11	562	88	5706731	554	31872	Contig	mcr-3	2012	Japan	Asia	Animal
GCA_020145695.1	SAMN15722239	Escherichia coli		O2:H32	562	3628	5710314	264	69982	Scaffold	mcr-1	2012	China	Asia	Animal
GCA_036246685.1	SAMD00168468	Escherichia coli		O180:H11	562	88	5761559	600	27779	Contig	mcr-1	2012	Japan	Asia	Animal
GCA_003605685.1	SAMN10031516	Escherichia coli		O141:H4	562	10	5802749	298	120244	Contig	mcr-1	2012	France	Europe	Clinical
GCA_003009265.1	SAMN07983298	Escherichia coli		O86:H52	562	93	5851538	398	68710	Scaffold	mcr-1	2012	China	Asia	Animal
GCA_008326365.1	SAMD00166929	Escherichia coli		H14	562	42	5870793	673	21647	Contig	mcr-1	2012	Japan	Asia	Animal
GCA_025155495.1	SAMN24012611	Escherichia coli		O7:H6	562	362	5874765	236	98622	Scaffold	mcr-1	2012	China	Asia	Clinical
GCA_022298975.1	SAMN07682600	Klebsiella pneumoniae			573	42	5895937	228	100769	Contig	mcr-1	2012	China	Asia	Clinical
GCA_036246605.1	SAMD00168464	Escherichia coli		O147:H14	562	42	5899533	534	30827	Contig	mcr-1	2012	Japan	Asia	Animal
GCA_016739775.1	SAMEA26140918	Escherichia coli		O114:H27	562	7072	5906268	298	51811	Contig	mcr-1	2012	Denmark	Europe	Food
GCA_036246625.1	SAMD00168465	Escherichia coli		H14	562	42	5926729	497	30222	Contig	mcr-1	2012	Japan	Asia	Animal
GCA_003605695.1	SAMN10031539	Escherichia coli		O149:H10	562	100	5968504	506	70056	Contig	mcr-1	2012	France	Europe	Clinical
GCA_036247445.1	SAMD00168504	Escherichia coli		H11	562	88	5970385	479	37630	Contig	mcr-5	2012	Japan	Asia	Animal
GCA_036247425.1	SAMD00168503	Escherichia coli		H11	562	88	5975519	377	56916	Contig	mcr-5	2012	Japan	Asia	Animal
GCA_900604195.1	SAMEA4976365	Escherichia coli		O109:H4	562	117	5977902	334	247748	Contig	mcr-1	2012	Netherlands	Europe	Animal
GCA_036247405.1	SAMD00168502	Escherichia coli		H11	562	88	5978227	496	39536	Contig	mcr-5	2012	Japan	Asia	Animal
GCA_037054965.1	SAMN39949015	Klebsiella pneumoniae			573	Unknown	6103103	660	23767	Contig	mcr-8	2012	Jordan	Asia	Clinical
GCA_019164315.1	SAMN20003571	Escherichia coli		O139:H1	562	1	5363146	169	90194	Contig	mcr-1	2013	France	Europe	Animal
GCA_020471465.1	SAMN20003574	Escherichia coli		O139:H1	562	1	5501913	179	73742	Contig	mcr-1	2013	France	Europe	Animal
GCA_005391805.1	SAMD00077459	Escherichia coli		Ol32:H10	562	10	4882244	138	121296	Scaffold	mcr-1	2013	Japan	Asia	Animal
GCA_003010105.1	SAMN07983264	Escherichia coli		O29:H12	562	10	4919390	102	175307	Scaffold	mcr-1	2013	China	Asia	Animal
GCA_029445055.1	SAMN14049604	Escherichia coli		Ol32:H9	562	10	4929039	134	119018	Contig	mcr-1	2013	China	Asia	Clinical
GCA_022972475.1	SAMN18521203	Escherichia coli		O51:H40	562	10	5001473	176	96934	Contig	mcr-1	2013	China	Asia	Animal
GCA_029442475.1	SAMN14049598	Escherichia coli		Ol32:H10	562	10	5073369	145	123762	Contig	mcr-1	2013	China	Asia	Clinical
GCA_019351215.1	SAMN20236826	Escherichia coli		O25:H12	562	10	5143869	118	130891	Scaffold	mcr-1	2013	China	Asia	Animal
GCA_003336995.1	SAMN05285369	Escherichia coli		Ol32:H9	562	10	4823750	132	173733	Scaffold	mcr-1	2013	Germany	Europe	Animal
GCA_900603655.1	SAMEA4976310	Escherichia coli		O53:H32	562	10	4979484	122	133272	Contig	mcr-1	2013	Netherlands	Europe	Animal
GCA_900603645.1	SAMEA4976309	Escherichia coli		O9:H9	562	10	4998837	110	132954	Contig	mcr-1	2013	Netherlands	Europe	Animal
GCA_024771375.1	SAMEA12943988	Escherichia coli		Ol32:H9	562	10	5041345	148	125655	Contig	mcr-1	2013	France	Europe	Animal
GCA_012868025.1	SAMN13024230	Escherichia coli		Ol32:H10	562	10	5165423	122	119354	Contig	mcr-5	2013	UK	Europe	Clinical
GCA_949281665.1	SAMEA112624675	Escherichia coli		O129:H48	562	10	5217301	35	1367987	Contig	mcr-1	2013	France	Europe	Animal
GCA_900603125.1	SAMEA4976256	Escherichia coli		O16:H48	562	10	5457724	39	548497	Contig	mcr-1	2013	Netherlands	Europe	Animal
GCA_949281675.1	SAMEA112624677	Escherichia coli		O127:H21	562	10	5563775	114	1026102	Contig	mcr-1	2013	France	Europe	Animal
GCA_037054385.1	SAMN39948970	Klebsiella pneumoniae			573	14	5972067	149	105032	Contig	mcr-9	2013	Jordan	Asia	Clinical
GCA_028728345.1	SAMN29015972	Salmonella enterica	Heidelberg		28901	15	5138539	66	231403	Contig	mcr-9	2013	Canada	North America	Animal
GCA_028728375.1	SAMN29015971	Salmonella enterica	Heidelberg		28901	15	5139326	71	423302	Contig	mcr-9	2013	Canada	North America	Animal
GCA_001272375.1	SAMN03894362	Salmonella enterica	Heidelberg		28901	15	5182721	74	194003	Contig	mcr-9	2013	USA	North America	Animal
GCA_037051825.1	SAMN39949019	Klebsiella pneumoniae			573	15	5523835	158	110173	Contig	mcr-8	2013	Jordan	Asia	Clinical
GCA_003966445.1	SAMD00129667	Escherichia coli		O111:H8	562	16	5751663	6	5357442	Complete	mcr-1	2013	Japan	Asia	Animal
GCA_002224405.1	SAMN07344413	Salmonella enterica	Indiana		28901	17	5119391	5	4779514	Complete	mcr-1	2013	China	Asia	Animal
GCA_004310925.1	SAMD00129514	Klebsiella pneumoniae			573	17	5450996	45	412252	Contig	mcr-10	2013	Japan	Asia	Clinical
GCA_024983785.1	SAMN19836094	Salmonella enterica	Typhimurium		28901	19	5170595	61	282542	Contig	mcr-9	2013	Canada	North America	Clinical
GCA_015885925.1	SAMEA100280668	Salmonella enterica	Typhimurium		28901	19	5216887	189	54971	Contig	mcr-9	2013	Australia	Oceania	Animal
GCA_015886765.1	SAMEA100281418	Salmonella enterica	Typhimurium		28901	19	5248099	133	87469	Contig	mcr-9	2013	Australia	Oceania	Animal
GCA_015885065.1	SAMEA100282168	Salmonella enterica	Typhimurium		28901	19	5284957	170	59621	Contig	mcr-9	2013	Australia	Oceania	Clinical
GCA_015885945.1	SAMEA100282918	Salmonella enterica	Typhimurium		28901	19	5307228	129	83955	Contig	mcr-9	2013	Australia	Oceania	Clinical
GCA_015886025.1	SAMEA100279918	Salmonella enterica	Typhimurium		28901	19	5339372	147	77218	Contig	mcr-9	2013	Australia	Oceania	Animal
GCA_002769275.1	SAMD00075996	Escherichia coli		O26:H11	562	21	5789172	197	103871	Scaffold	mcr-3	2013	Japan	Asia	Animal
GCA_003337065.1	SAMN05285366	Escherichia coli		O9:H12	562	23	5012494	95	208533	Contig	mcr-1	2013	Italy	Europe	Animal
GCA_013625365.1	SAMN13089917	Klebsiella pneumoniae			573	25	5718131	151	99332	Scaffold	mcr-1	2013	Malaysia	Asia	Animal
GCA_002936565.2	SAMN08513429	Klebsiella pneumoniae			573	26	5988793	174	119316	Contig	mcr-9	2013	USA	North America	Clinical
GCA_001243905.1	SAMN03894249	Salmonella enterica	Saintpaul		28901	27	4913965	60	183394	Contig	mcr-9	2013	USA	North America	Animal
GCA_001247105.1	SAMN03894382	Salmonella enterica	Saintpaul		28901	27	4914067	52	201676	Contig	mcr-9	2013	USA	North America	Animal
GCA_001243085.1	SAMN03894202	Salmonella enterica	Saintpaul		28901	27	4928539	83	141436	Contig	mcr-9	2013	USA	North America	Animal
GCA_001240335.1	SAMN03894070	Salmonella enterica	Saintpaul		28901	27	4935218	58	184414	Contig	mcr-9	2013	USA	North America	Animal
GCA_001243205.1	SAMN03894211	Salmonella enterica	Saintpaul		28901	27	4937517	54	178953	Contig	mcr-9	2013	USA	North America	Animal
GCA_001245335.1	SAMN03894303	Salmonella enterica	Saintpaul		28901	27	4938232	47	228019	Contig	mcr-9	2013	USA	North America	Animal
GCA_001242115.1	SAMN03894160	Salmonella enterica	Saintpaul		28901	27	4938902	67	171461	Contig	mcr-9	2013	USA	North America	Animal
GCA_001243195.1	SAMN03894209	Salmonella enterica	Saintpaul		28901	27	4941693	57	298532	Contig	mcr-9	2013	USA	North America	Animal
GCA_001240225.1	SAMN03894065	Salmonella enterica	Saintpaul		28901	27	4972670	56	226864	Contig	mcr-9	2013	USA	North America	Animal
GCA_001241665.1	SAMN03894139	Salmonella enterica	Saintpaul		28901	27	4972924	59	183313	Contig	mcr-9	2013	USA	North America	Animal
GCA_001242655.1	SAMN03894184	Salmonella enterica	Saintpaul		28901	27	4974339	53	292339	Contig	mcr-9	2013	USA	North America	Animal
GCA_010003005.1	SAMEA104396097	Salmonella enterica	I -:b:1,2		28901	28	4790913	196	55717	Contig	mcr-1	2013	Germany	Europe	Food
GCA_010582185.1	SAMEA104396096	Salmonella enterica	Paratyphi B		28901	28	4822199	114	99895	Contig	mcr-1	2013	Germany	Europe	Others
GCA_010778255.1	SAMEA104396044	Salmonella enterica	Paratyphi B		28901	28	4966365	176	60058	Contig	mcr-1	2013	Germany	Europe	Environment
GCA_010778195.1	SAMEA104396042	Salmonella enterica	Paratyphi B		28901	28	4979617	86	191356	Contig	mcr-1	2013	Germany	Europe	Food
GCA_010782015.1	SAMEA104396043	Salmonella enterica	Paratyphi B		28901	28	4981980	149	71001	Contig	mcr-1	2013	Germany	Europe	Food
GCA_010600465.1	SAMEA104396045	Salmonella enterica	Paratyphi B		28901	28	4986908	142	83399	Contig	mcr-1	2013	Germany	Europe	Environment
GCA_011169085.1	SAMEA104396100	Salmonella enterica	Paratyphi B		28901	28	4999394	64	368666	Contig	mcr-1	2013	Germany	Europe	Food
GCA_010451575.1	SAMEA104396041	Salmonella enterica	Paratyphi B		28901	28	5009299	198	52298	Contig	mcr-1	2013	Germany	Europe	Others
GCA_009632675.1	SAMEA104396046	Salmonella enterica	Paratyphi B		28901	28	5066768	175	66177	Contig	mcr-1	2013	Germany	Europe	Food
GCA_029444015.1	SAMN14049518	Escherichia coli		O130:H27	562	31	5405534	121	149043	Contig	mcr-1	2013	China	Asia	Clinical
GCA_013039465.1	SAMN07682605	Escherichia coli		H10	562	34	4995493	170	101938	Contig	mcr-1	2013	China	Asia	Clinical
GCA_036960005.1	SAMN33222165	Salmonella enterica	I 4,[5],12:i:-		28901	34	5152424	75	271408	Contig	mcr-3	2013	Viet Nam	Asia	Clinical
GCA_036960085.1	SAMN33222158	Salmonella enterica	Typhimurium		28901	34	5161533	168	79122	Contig	mcr-3	2013	Viet Nam	Asia	Clinical
GCA_011413815.1	SAMN03576898	Salmonella enterica	I 4,[5],12:i:-		28901	34	4952070	83	196064	Contig	mcr-3	2013	Thailand	Asia	Animal
GCA_016577485.1	SAMN05944944	Salmonella enterica	I 4,[5],12:i:-		28901	34	4963886	119	80838	Contig	mcr-3	2013	Thailand	Asia	Animal
GCA_007908445.1	SAMN03576897	Salmonella enterica	I 4,[5],12:i:-		28901	34	5037531	84	223580	Contig	mcr-3	2013	Thailand	Asia	Animal
GCA_012051085.1	SAMN14450168	Salmonella enterica	I 4,[5],12:i:-		28901	34	5121995	2	4974417	Complete	mcr-3	2013	China	Asia	Clinical
GCA_018274265.1	SAMN18869358	Salmonella enterica	I 4,[5],12:i:-		28901	34	5128234	57	319580	Contig	mcr-1	2013	China	Asia	Clinical
GCA_008662735.1	SAMN03576885	Salmonella enterica	I 4,[5],12:i:-		28901	34	5155209	90	172048	Contig	mcr-1	2013	Thailand	Asia	Animal
GCA_008846345.1	SAMN03576892	Salmonella enterica	I 4,[5],12:i:-		28901	34	5169184	105	177320	Contig	mcr-1	2013	Thailand	Asia	Animal
GCA_008670195.1	SAMN03576884	Salmonella enterica	I 4,[5],12:i:-		28901	34	5179784	94	223580	Contig	mcr-1	2013	Thailand	Asia	Animal
GCA_008864905.1	SAMN03576890	Salmonella enterica	I 4,[5],12:i:-		28901	34	5193162	74	282346	Contig	mcr-1	2013	Thailand	Asia	Animal
GCA_012051385.1	SAMN14450166	Salmonella enterica	I 4,[5],12:i:-		28901	34	5225110	3	5038546	Complete	mcr-3	2013	China	Asia	Clinical
GCA_008670075.1	SAMN03576889	Salmonella enterica	I 4,[5],12:i:-		28901	34	5235089	121	149583	Contig	mcr-1	2013	Thailand	Asia	Animal
GCA_008662975.1	SAMN03576887	Salmonella enterica	I 4,[5],12:i:-		28901	34	5247590	122	196064	Contig	mcr-3	2013	Thailand	Asia	Animal
GCA_008846465.1	SAMN03576886	Salmonella enterica	I 4,[5],12:i:-		28901	34	5255000	121	238979	Contig	mcr-3	2013	Thailand	Asia	Animal
GCA_008669935.1	SAMN03576893	Salmonella enterica	I 4,[5],12:i:-		28901	34	5257448	67	223580	Contig	mcr-1	2013	Thailand	Asia	Animal
GCA_008846305.1	SAMN03576882	Salmonella enterica	I 4,[5],12:i:-		28901	34	5258909	105	236001	Contig	mcr-3	2013	Thailand	Asia	Animal
GCA_008865005.1	SAMN03576888	Salmonella enterica	I 4,[5],12:i:-		28901	34	5267016	153	69861	Contig	mcr-1	2013	Thailand	Asia	Animal
GCA_018274225.1	SAMN18869359	Salmonella enterica	Typhimurium		28901	34	5321648	99	306855	Scaffold	mcr-1	2013	China	Asia	Clinical
GCA_900241675.1	SAMEA104429260	Salmonella enterica	I 4,[5],12:i:-		28901	34	4974927	115	107993	Contig	mcr-1	2013	Italy	Europe	Animal
GCA_009633055.1	SAMEA5737702	Salmonella enterica	I 4,[5],12:i:-		28901	34	4993467	61	268443	Contig	mcr-1	2013	Germany	Europe	Food
GCA_015024815.1	SAMN14646568	Salmonella enterica	Typhimurium		28901	34	5046479	54	224130	Scaffold	mcr-4	2013	Germany	Europe	Animal
GCA_900242465.1	SAMEA104429347	Salmonella enterica	I 4,[5],12:i:-		28901	34	5187727	94	150515	Contig	mcr-9	2013	Italy	Europe	Clinical
GCA_900242515.1	SAMEA104429354	Salmonella enterica	I 4,[5],12:i:-		28901	34	5189585	106	163758	Contig	mcr-9	2013	Italy	Europe	Clinical
GCA_010617285.1	SAMEA104398395	Salmonella enterica	I 4,[5],12:i:-		28901	34	5214037	129	102333	Contig	mcr-1	2013	Germany	Europe	Others
GCA_010617565.1	SAMEA104398397	Salmonella enterica	I 4,[5],12:i:-		28901	34	5220177	167	90618	Contig	mcr-1	2013	Germany	Europe	Others
GCA_011422665.1	SAMEA104398378	Salmonella enterica	I 4,[5],12:i:-		28901	34	5316297	130	105951	Contig	mcr-1	2013	Germany	Europe	Others
GCA_024983275.1	SAMN19836088	Salmonella enterica	I 4,[5],12:i:-		28901	34	5335034	73	263697	Contig	mcr-3	2013	Canada	North America	Clinical
GCA_017749545.1	SAMN18614533	Salmonella enterica	I 4,[5],12:i:-		28901	34	5174958	118	131305	Contig	mcr-3	2013	Australia	Oceania	Clinical
GCA_017749585.1	SAMN18614535	Salmonella enterica	I 4,[5],12:i:-		28901	34	5325591	150	84623	Contig	mcr-3	2013	Australia	Oceania	Clinical
GCA_030083995.1	SAMN27684342	Salmonella enterica	Typhimurium		28901	34	5098895	81	270338	Contig	mcr-1	2013	Unknown	Unknown	Unknown
GCA_030080075.1	SAMN27684543	Salmonella enterica	I 4,[5],12:i:-		28901	34	5159401	96	222771	Contig	mcr-1	2013	Unknown	Unknown	Unknown
GCA_030078875.1	SAMN27684594	Salmonella enterica	Typhimurium		28901	34	5208203	96	134974	Contig	mcr-1	2013	Unknown	Unknown	Unknown
GCA_010257255.1	SAMN10425186	Salmonella enterica	Typhimurium		28901	36	5102477	85	323074	Contig	mcr-1	2013	China	Asia	Animal
GCA_010259505.1	SAMN10425116	Salmonella enterica	Typhimurium		28901	36	5114122	67	357581	Contig	mcr-1	2013	China	Asia	Animal
GCA_010260875.1	SAMN10425093	Salmonella enterica	Typhimurium		28901	36	5154901	74	219360	Contig	mcr-9	2013	China	Asia	Clinical
GCA_030115045.1	SAMN21890386	Salmonella enterica	Typhimurium		28901	36	4978442	74	213962	Contig	mcr-9	2013	Unknown	Unknown	Unknown
GCA_021922065.1	SAMEA8948671	Klebsiella pneumoniae			573	37	5627246	104	225387	Contig	mcr-9	2013	Norway	Europe	Clinical
GCA_021529415.1	SAMD00062404	Escherichia coli		O60:H30	562	38	5813868	188	111278	Contig	mcr-9	2013	Nepal	Asia	Clinical
GCA_021528655.1	SAMD00062406	Escherichia coli		O60:H30	562	38	5872983	137	145741	Contig	mcr-9	2013	Nepal	Asia	Clinical
GCA_001475515.1	SAMN04110135	Salmonella enterica	I -:f,g:-		28901	40	5036892	131	97173	Scaffold	mcr-1	2013	France	Europe	Others
GCA_025154835.1	SAMN23961564	Escherichia coli		Ol32:H4	562	44	5002683	161	97033	Scaffold	mcr-1	2013	China	Asia	Clinical
GCA_029447755.1	SAMN14049419	Escherichia coli		Ol32:H4	562	44	5063248	153	91676	Contig	mcr-1	2013	China	Asia	Clinical
GCA_022970055.1	SAMN18521299	Escherichia coli		H4	562	46	4685312	171	77246	Contig	mcr-1	2013	China	Asia	Animal
GCA_022970015.1	SAMN18521300	Escherichia coli		H4	562	46	4685619	175	77761	Contig	mcr-1	2013	China	Asia	Animal
GCA_022970475.1	SAMN18521298	Escherichia coli		H4	562	46	4685827	172	77246	Contig	mcr-1	2013	China	Asia	Animal
GCA_022970455.1	SAMN18521297	Escherichia coli		H4	562	46	4686372	170	77246	Contig	mcr-1	2013	China	Asia	Animal
GCA_003010245.1	SAMN07983257	Escherichia coli		H4	562	46	4690022	151	86793	Scaffold	mcr-1	2013	China	Asia	Animal
GCA_013039345.1	SAMN07682603	Escherichia coli		O9:H4	562	46	5223146	179	76157	Contig	mcr-1	2013	China	Asia	Clinical
GCA_003010285.1	SAMN07983255	Escherichia coli		O6:H16	562	48	5251163	152	96861	Scaffold	mcr-1	2013	China	Asia	Animal
GCA_025051135.1	SAMEA12944032	Escherichia coli		O45:H10	562	57	5750527	185	117824	Contig	mcr-1	2013	France	Europe	Animal
GCA_005391865.1	SAMD00077462	Escherichia coli		O117:H9	562	58	5137368	99	154830	Scaffold	mcr-1	2013	Japan	Asia	Animal
GCA_016739595.1	SAMEA26143168	Escherichia coli		O8:H25	562	58	4920103	97	144930	Contig	mcr-1	2013	Denmark	Europe	Food
GCA_021449705.1	SAMN16495387	Escherichia coli		O45:H12	562	58	5041474	110	144767	Contig	mcr-1	2013	Belgium	Europe	Unknown
GCA_020361605.1	SAMN19016879	Escherichia coli		O8:H25	562	58	5275141	140	109336	Contig	mcr-1	2013	Netherlands	Europe	Others
GCA_900603555.1	SAMEA4976306	Escherichia coli		O8:H25	562	58	5320943	10	4614968	Contig	mcr-1	2013	Netherlands	Europe	Animal
GCA_001471255.1	SAMN04252959	Enterobacter hormaechei			158836	62	5312566	124	203758	Contig	mcr-9	2013	Hungary	Europe	Clinical
GCA_010252795.1	SAMN09788976	Salmonella enterica	Anatum		28901	64	5270181	107	319026	Contig	mcr-1	2013	China	Asia	Animal
GCA_010253415.1	SAMN09788977	Salmonella enterica	Anatum		28901	64	5279676	111	260718	Contig	mcr-1	2013	China	Asia	Animal
GCA_020870715.1	SAMN13286413	Escherichia coli		O22:H1	562	73	5686052	131	177842	Contig	mcr-9	2013	UK	Europe	Clinical
GCA_027584705.1	SAMN21162346	Enterobacter hormaechei			158836	78	5190913	4	4704280	Contig	mcr-9	2013	USA	North America	Clinical
GCA_029069245.1	SAMN06330235	Enterobacter hormaechei			158836	78	5103820	15	4687613	Contig	mcr-9	2013	USA	North America	Clinical
GCA_029070155.1	SAMN06330236	Enterobacter hormaechei			158836	78	5074868	113	206368	Contig	mcr-9	2013	USA	North America	Clinical
GCA_029070325.1	SAMN06330247	Enterobacter hormaechei			158836	78	5062065	101	447704	Contig	mcr-9	2013	USA	North America	Clinical
GCA_034537415.1	SAMN38414229	Escherichia coli		H12	562	88	5447340	134	175446	Scaffold	mcr-1	2013	China	Asia	Animal
GCA_037048865.1	SAMN39948908	Escherichia coli		O8:H16	562	90	5331454	180	123347	Contig	mcr-1	2013	Jordan	Asia	Clinical
GCA_000770745.2	SAMN03013105	Enterobacter hormaechei			158836	90	5246932	89	256013	Contig	mcr-9	2013	Australia	Oceania	Clinical
GCA_001475405.1	SAMN04252957	Enterobacter hormaechei			158836	90	5177512	64	291417	Contig	mcr-9	2013	Romania	Europe	Clinical
GCA_002417315.1	SAMN06106860	Enterobacter hormaechei			158836	90	5233554	138	242101	Contig	mcr-9	2013	South Africa	Africa	Clinical
GCA_002510085.1	SAMN06106888	Enterobacter hormaechei			158836	90	5152489	84	190037	Contig	mcr-9	2013	South Africa	Africa	Clinical
GCA_025481505.1	SAMN30702012	Enterobacter hormaechei			158836	90	5251769	73	447340	Contig	mcr-9	2013	Poland	Europe	Clinical
GCA_025485325.1	SAMN30701988	Enterobacter hormaechei			158836	90	5269832	76	384526	Contig	mcr-9	2013	Poland	Europe	Clinical
GCA_025486135.1	SAMN30702051	Enterobacter hormaechei			158836	90	5303120	87	326588	Contig	mcr-9	2013	Poland	Europe	Clinical
GCA_025486395.1	SAMN30701987	Enterobacter hormaechei			158836	90	5300437	84	312610	Contig	mcr-9	2013	Poland	Europe	Clinical
GCA_025488415.1	SAMN30702000	Enterobacter hormaechei			158836	90	5283937	77	384526	Contig	mcr-9	2013	Poland	Europe	Clinical
GCA_025489055.1	SAMN30702032	Enterobacter hormaechei			158836	90	5190090	78	400850	Contig	mcr-9	2013	Poland	Europe	Clinical
GCA_900603535.1	SAMEA4976300	Escherichia coli		O7:H4	562	93	5150036	6	4529639	Contig	mcr-1	2013	Netherlands	Europe	Animal
GCA_015682055.1	SAMN07501538	Enterobacter hormaechei			158836	98	5118714	166	93846	Contig	mcr-9	2013	Russia	Europe	Clinical
GCA_025157555.1	SAMN24061047	Escherichia coli		O103:H40	562	101	4835324	151	109154	Scaffold	mcr-1	2013	China	Asia	Clinical
GCA_029447675.1	SAMN14049612	Escherichia coli		O174:H40	562	101	4888339	84	222082	Contig	mcr-1	2013	China	Asia	Clinical
GCA_034538455.1	SAMN38414282	Escherichia coli		O103:H40	562	101	4954699	117	97791	Scaffold	mcr-1	2013	China	Asia	Animal
GCA_034537975.1	SAMN38414261	Escherichia coli		O103:H40	562	101	4954715	118	98161	Scaffold	mcr-1	2013	China	Asia	Animal
GCA_022970895.1	SAMN18521276	Escherichia coli		O66:H45	562	101	5219778	144	123066	Contig	mcr-1	2013	China	Asia	Animal
GCA_029442575.1	SAMN14049601	Escherichia coli		O66:H45	562	101	5240811	101	138703	Contig	mcr-1	2013	China	Asia	Clinical
GCA_005392705.1	SAMD00077504	Escherichia coli		O55:H12	562	101	5354715	129	119566	Scaffold	mcr-3	2013	Japan	Asia	Animal
GCA_005392625.1	SAMD00077500	Escherichia coli		O55:H12	562	101	5361929	96	202694	Scaffold	mcr-5	2013	Japan	Asia	Animal
GCA_025053515.1	SAMEA12943817	Escherichia coli		O88:H8	562	101	5805793	101	148684	Contig	mcr-9	2013	Canada	North America	Animal
GCA_916160885.1	SAMEA7746224	Klebsiella pneumoniae			573	101	5956781	112	284852	Contig	mcr-9	2013	Netherlands	Europe	Clinical
GCA_001471215.1	SAMN04252956	Enterobacter hormaechei			158836	105	5152241	98	283651	Contig	mcr-9	2013	Croatia	Europe	Clinical
GCA_001475415.1	SAMN04252955	Enterobacter hormaechei			158836	105	5151622	93	283651	Contig	mcr-9	2013	Croatia	Europe	Clinical
GCA_009930835.1	SAMN07692716	Enterobacter hormaechei			158836	110	5248533	4	4833651	Complete	mcr-9	2013	USA	North America	Clinical
GCA_000938355.2	SAMN03316841	Enterobacter hormaechei			158836	114	5134212	6	4813687	Scaffold	mcr-9	2013	USA	North America	Clinical
GCA_002936775.2	SAMN08513490	Enterobacter hormaechei			158836	114	5273321	89	241606	Contig	mcr-9	2013	USA	North America	Clinical
GCA_016773055.1	SAMN17487927	Enterobacter hormaechei			158836	114	5373747	7	4926624	Contig	mcr-9	2013	Australia	Oceania	Clinical
GCA_031775715.1	SAMN36176661	Enterobacter hormaechei			158836	114	5337131	6	4795219	Contig	mcr-9	2013	USA	North America	Clinical
GCA_031775755.1	SAMN36176660	Enterobacter hormaechei			158836	114	5321718	5	4795234	Contig	mcr-9	2013	USA	North America	Clinical
GCA_034540035.1	SAMN38414328	Escherichia coli		O11:H4	562	117	5154001	196	64953	Scaffold	mcr-1	2013	China	Asia	Animal
GCA_013038195.1	SAMN07682615	Escherichia coli		O11:H4	562	117	5211080	148	107349	Contig	mcr-1	2013	China	Asia	Animal
GCA_002951655.1	SAMN06219553	Escherichia coli		O33:H4	562	117	5444354	12	5050984	Complete	mcr-1	2013	China	Asia	Animal
GCA_001676985.1	SAMN05257101	Escherichia coli		O11:H4	562	117	5455184	136	184407	Scaffold	mcr-1	2013	Germany	Europe	Others
GCA_025154745.1	SAMN23961569	Escherichia coli		O16:H5	562	131	5143525	141	186715	Scaffold	mcr-1	2013	China	Asia	Clinical
GCA_029448115.1	SAMN14049420	Escherichia coli		O16:H5	562	131	5199947	108	176535	Contig	mcr-1	2013	China	Asia	Clinical
GCA_900603495.1	SAMEA4976298	Escherichia coli		Ol31:H4	562	131	5449632	3	5034539	Contig	mcr-1	2013	Netherlands	Europe	Animal
GCA_030467305.1	SAMN31613537	Escherichia coli		Ol31:H4	562	131	5523734	160	114195	Contig	mcr-9	2013	Canada	North America	Clinical
GCA_009761665.1	SAMN13114146	Escherichia coli		Ol31:H4	562	131	5299841	167	86094	Contig	mcr-9	2013	Brazil	South America	Animal
GCA_008931645.1	SAMN12289303	Enterobacter hormaechei			158836	133	5538473	5	5068785	Complete	mcr-9	2013	Australia	Oceania	Clinical
GCA_036711175.1	SAMN38508111	Enterobacter hormaechei			158836	133	5262674	69	333728	Contig	mcr-9	2013	China	Asia	Clinical
GCA_009746315.1	SAMN13337937	Klebsiella pneumoniae			573	147	5696473	155	103541	Scaffold	mcr-9	2013	Spain	Europe	Clinical
GCA_900516415.1	SAMEA3538937	Klebsiella pneumoniae			573	147	5723259	103	287940	Contig	mcr-9	2013	Spain	Europe	Clinical
GCA_916161525.1	SAMEA7746258	Klebsiella pneumoniae			573	147	5574363	67	361061	Contig	mcr-9	2013	Netherlands	Europe	Clinical
GCA_031775835.1	SAMN36176659	Enterobacter hormaechei			158836	148	4976458	5	4627010	Contig	mcr-9	2013	USA	North America	Clinical
GCA_900603615.1	SAMEA4976311	Escherichia coli		O89:H38	562	154	4884792	123	91775	Contig	mcr-1	2013	Netherlands	Europe	Animal
GCA_020782625.1	SAMN22794029	Escherichia coli		O76:H45	562	156	5169000	138	139789	Contig	mcr-1	2013	China	Asia	Clinical
GCA_034538315.1	SAMN38414274	Escherichia coli		Ol5:H28	562	156	5215573	92	159771	Scaffold	mcr-1	2013	China	Asia	Animal
GCA_900603475.1	SAMEA4976296	Escherichia coli		O8:H19	562	162	4972896	14	693684	Contig	mcr-1	2013	Netherlands	Europe	Animal
GCA_029444955.1	SAMN14049602	Escherichia coli		Ol32:H9	562	167	5066509	143	119006	Contig	mcr-1	2013	China	Asia	Clinical
GCA_029444975.1	SAMN14049603	Escherichia coli		Ol32:H10	562	167	5126864	181	101281	Contig	mcr-1	2013	China	Asia	Clinical
GCA_002860105.1	SAMN06198937	Escherichia coli		Ol32:H9	562	167	5256088	6	4877335	Complete	mcr-1	2013	China	Asia	Clinical
GCA_000692235.1	SAMN02581287	Enterobacter hormaechei			158836	171	5326844	15	715227	Scaffold	mcr-9	2013	USA	North America	Clinical
GCA_000958225.1	SAMN03283682	Enterobacter hormaechei			158836	171	5216086	110	130491	Contig	mcr-9	2013	USA	North America	Unknown
GCA_003054595.1	SAMN08160791	Enterobacter hormaechei			158836	171	5283226	6	4811056	Contig	mcr-9	2013	USA	North America	Clinical
GCA_029069225.1	SAMN06330245	Enterobacter hormaechei			158836	171	5199307	96	165110	Contig	mcr-9	2013	USA	North America	Clinical
GCA_036710715.1	SAMN38508137	Enterobacter hormaechei			158836	175	5258851	62	249684	Contig	mcr-9	2013	China	Asia	Clinical
GCA_021102095.1	SAMN19329935	Salmonella enterica	Kentucky		28901	198	5197086	81	126287	Contig	mcr-9	2013	Spain	Europe	Animal
GCA_029443865.1	SAMN14049512	Escherichia coli		O175:H28	562	200	5361889	142	126062	Contig	mcr-1	2013	China	Asia	Clinical
GCA_001472975.1	SAMN04252943	Enterobacter hormaechei			158836	204	5034969	70	394500	Contig	mcr-9	2013	USA	North America	Clinical
GCA_021448625.1	SAMN16495358	Escherichia coli		O127:H4	562	216	4897998	183	68361	Contig	mcr-4	2013	Belgium	Europe	Unknown
GCA_021454165.1	SAMN16495357	Escherichia coli		O127:H4	562	216	4917802	157	76834	Contig	mcr-4	2013	Belgium	Europe	Unknown
GCA_020862525.1	SAMN06630111	Escherichia coli		O3:H4	562	216	5063054	190	78637	Contig	mcr-9	2013	UK	Europe	Clinical
GCA_020862465.1	SAMN06630136	Escherichia coli		O3:H4	562	216	5065425	195	66163	Contig	mcr-9	2013	UK	Europe	Clinical
GCA_021085485.1	SAMN13619439	Escherichia coli		O21:H23	562	224	5110302	112	178814	Contig	mcr-1	2013	Singapore	Asia	Clinical
GCA_003009035.1	SAMN07983310	Escherichia coli		O51:H4	562	224	5243130	102	217687	Scaffold	mcr-1	2013	China	Asia	Animal
GCA_902499905.1	SAMEA5934622	Escherichia coli		O8:H23	562	224	5449212	137	238609	Contig	mcr-9	2013	Spain	Europe	Unknown
GCA_902500095.1	SAMEA5934618	Escherichia coli		O8:H23	562	224	5449882	130	227007	Contig	mcr-9	2013	Spain	Europe	Unknown
GCA_030091375.1	SAMN21889643	Salmonella enterica	Bredeney		28901	241	4828001	48	413667	Contig	mcr-9	2013	Unknown	Unknown	Unknown
GCA_030100615.1	SAMN21891045	Salmonella enterica	Bredeney		28901	241	4836353	44	413667	Contig	mcr-9	2013	Unknown	Unknown	Unknown
GCA_024585205.1	SAMN09519601	Klebsiella pneumoniae			573	274	5913147	8	5479750	Complete	mcr-9	2013	Sweden	Europe	Clinical
GCA_024585225.1	SAMN09519600	Klebsiella pneumoniae			573	274	5918321	8	5256433	Complete	mcr-9	2013	Sweden	Europe	Clinical
GCA_024585245.1	SAMN09519599	Klebsiella pneumoniae			573	274	5923538	8	5255352	Complete	mcr-9	2013	Sweden	Europe	Clinical
GCA_900503465.1	SAMEA3721167	Klebsiella pneumoniae			573	274	5928452	154	499460	Contig	mcr-9	2013	Serbia	Europe	Clinical
GCA_900514035.1	SAMEA3538562	Klebsiella pneumoniae			573	274	5838982	82	391693	Contig	mcr-9	2013	Montenegro	Europe	Clinical
GCA_004163025.1	SAMN09267392	Salmonella enterica	Albany or Duesseldorf		28901	292	5101757	171	59177	Contig	mcr-9	2013	USA	North America	Animal
GCA_904863195.1	SAMEA3357033	Klebsiella pneumoniae			573	323	5830162	9	5230102	Complete	mcr-10	2013	Australia	Oceania	Clinical
GCA_015044365.1	SAMEA6057837	Salmonella enterica	Ohio		28901	329	4998479	96	160778	Contig	mcr-4	2013	Germany	Europe	Others
GCA_029444875.1	SAMN14049596	Escherichia coli		O8:H21	562	345	5055980	110	209498	Contig	mcr-1	2013	China	Asia	Clinical
GCA_034540975.1	SAMN38414376	Escherichia coli		O11:H4	562	354	5645961	144	108808	Scaffold	mcr-1	2013	China	Asia	Animal
GCA_034533235.1	SAMN38414514	Escherichia coli		O11:H4	562	354	5647743	131	146695	Scaffold	mcr-1	2013	China	Asia	Animal
GCA_034537995.1	SAMN38414260	Escherichia coli		O11:H4	562	354	5650933	128	151717	Scaffold	mcr-1	2013	China	Asia	Animal
GCA_034541115.1	SAMN38414384	Escherichia coli		O11:H4	562	354	5751354	184	106401	Scaffold	mcr-1	2013	China	Asia	Animal
GCA_003009995.1	SAMN07983269	Escherichia coli		O51:H34	562	354	5859341	173	154172	Scaffold	mcr-1	2013	China	Asia	Animal
GCA_024770615.1	SAMEA12944026	Escherichia coli		O1:H34	562	354	5385339	120	188436	Contig	mcr-1	2013	France	Europe	Animal
GCA_900603575.1	SAMEA4976299	Escherichia coli		O2:H5	562	355	5033410	76	209665	Contig	mcr-1	2013	Netherlands	Europe	Animal
GCA_022211585.1	SAMN12731988	Klebsiella pneumoniae			573	359	5762620	165	102442	Contig	mcr-9	2013	Canada	North America	Clinical
GCA_029444915.1	SAMN14049599	Escherichia coli		O9:H30	562	361	4719045	102	136754	Contig	mcr-1	2013	China	Asia	Clinical
GCA_902499955.1	SAMEA5934632	Escherichia coli		O16:H39	562	399	5225124	134	120191	Contig	mcr-9	2013	Spain	Europe	Unknown
GCA_902505115.1	SAMEA5934632	Escherichia coli		O16:H39	562	399	5351054	7	4815229	Contig	mcr-9	2013	Spain	Europe	Unknown
GCA_000804345.1	SAMN03256245	Escherichia coli		O173:H51	562	410	4908048	150	91784	Contig	mcr-1	2013	Malaysia	Asia	Environment
GCA_034536895.1	SAMN38414703	Escherichia coli		H26	562	410	5069709	113	175226	Scaffold	mcr-1	2013	China	Asia	Animal
GCA_029445015.1	SAMN14049607	Escherichia coli		O66:H9	562	410	5144805	143	127422	Contig	mcr-1	2013	China	Asia	Clinical
GCA_029443995.1	SAMN14049517	Escherichia coli		O114:H9	562	410	5186392	119	159923	Contig	mcr-1	2013	China	Asia	Clinical
GCA_029443915.1	SAMN14049514	Escherichia coli		O114:H9	562	410	5209760	126	125309	Contig	mcr-1	2013	China	Asia	Clinical
GCA_029444855.1	SAMN14049595	Escherichia coli		O114:H9	562	410	5225331	106	127651	Contig	mcr-1	2013	China	Asia	Clinical
GCA_003858715.1	SAMN10476580	Escherichia coli		O8:H9	562	410	5294665	157	129794	Scaffold	mcr-1	2013	China	Asia	Clinical
GCA_034536735.1	SAMN38414695	Escherichia coli		O34:H9	562	410	5313610	151	115848	Scaffold	mcr-1	2013	China	Asia	Animal
GCA_021447885.1	SAMN16495389	Escherichia coli		O11:H9	562	410	4956793	98	191307	Contig	mcr-1	2013	Belgium	Europe	Unknown
GCA_021454205.1	SAMN16495384	Escherichia coli		O11:H9	562	410	5032700	106	191953	Contig	mcr-1	2013	Belgium	Europe	Unknown
GCA_021454145.1	SAMN16495386	Escherichia coli		O3:H9	562	410	5070321	112	124922	Contig	mcr-1	2013	Belgium	Europe	Unknown
GCA_021447825.1	SAMN16495385	Escherichia coli		O3:H9	562	410	5308543	142	115088	Contig	mcr-1	2013	Belgium	Europe	Unknown
GCA_021448525.1	SAMN16495390	Escherichia coli		O3:H9	562	410	5384739	176	114003	Contig	mcr-1	2013	Belgium	Europe	Unknown
GCA_007764475.1	SAMN06669738	Salmonella enterica	Mbandaka		28901	413	5278946	37	318489	Contig	mcr-9	2013	USA	North America	Animal
GCA_019537295.1	SAMN20587854	Enterobacter hormaechei			158836	418	5043052	5	4572992	Complete	mcr-9	2013	China	Asia	Clinical
GCA_023897035.1	SAMN14943915	Enterobacter hormaechei			158836	418	5098951	6	4570224	Complete	mcr-9	2013	China	Asia	Clinical
GCA_030466575.1	SAMN14943797	Enterobacter hormaechei			158836	418	5052389	73	204820	Scaffold	mcr-9	2013	China	Asia	Clinical
GCA_029443975.1	SAMN14049516	Escherichia coli		O23:H16	562	453	5046709	109	107128	Contig	mcr-1	2013	China	Asia	Clinical
GCA_002357875.1	SAMD00056132	Escherichia coli		O1:H25	562	457	5219955	3	5042704	Complete	mcr-1	2013	Japan	Asia	Animal
GCA_029445075.1	SAMN14049608	Escherichia coli		O11:H25	562	457	5276641	105	186192	Contig	mcr-1	2013	China	Asia	Clinical
GCA_900448335.1	SAMEA4412693	Escherichia coli		O11:H25	562	457	5436056	5	5016310	Contig	mcr-1	2013	UK	Europe	Clinical
GCA_016647505.1	SAMN13381784	Salmonella enterica	Rissen		28901	469	5223928	64	359195	Contig	mcr-1	2013	Viet Nam	Asia	Animal
GCA_015045985.1	SAMEA6057764	Salmonella enterica	I -:f,g:-		28901	469	4985702	117	97125	Contig	mcr-4	2013	Germany	Europe	Others
GCA_022191405.1	SAMN12774158	Klebsiella pneumoniae			573	492	5898958	97	203822	Contig	mcr-9	2013	UK	Europe	Clinical
GCA_021449065.1	SAMN16495388	Escherichia coli		O9:H10	562	533	5225832	98	186142	Contig	mcr-1	2013	Belgium	Europe	Unknown
GCA_900603545.1	SAMEA4976304	Escherichia coli		O129:H4	562	538	4946232	85	195635	Contig	mcr-1	2013	Netherlands	Europe	Animal
GCA_013063145.1	SAMN09725156	Escherichia coli		O148:H53	562	541	5046500	188	69645	Contig	mcr-9	2013	USA	North America	Environment
GCA_003009585.1	SAMN07983282	Escherichia coli		H11	562	542	4765333	159	110410	Contig	mcr-1	2013	China	Asia	Animal
GCA_014787485.1	SAMN14640152	Escherichia coli		O17:H1	562	549	4963629	101	131999	Contig	mcr-10	2013	Spain	Europe	Clinical
GCA_014787545.1	SAMN14640155	Escherichia coli		O17:H1	562	549	5067358	100	144694	Contig	mcr-10	2013	Spain	Europe	Clinical
GCA_029442455.1	SAMN14049597	Escherichia coli		O63:H6	562	583	4803777	46	248795	Contig	mcr-1	2013	China	Asia	Clinical
GCA_001617095.1	SAMN04376857	Escherichia coli			562	602	5226567	105	145361	Contig	mcr-1	2013	China	Asia	Animal
GCA_002951715.1	SAMN06219548	Escherichia coli		Ol4:H21	562	602	5386699	6	4886145	Complete	mcr-1	2013	China	Asia	Clinical
GCA_029445275.1	SAMN14049678	Escherichia coli		O8:H51	562	602	5456626	155	113367	Contig	mcr-1	2013	China	Asia	Clinical
GCA_902499795.1	SAMEA5934631	Escherichia coli		O10:H12	562	607	5380002	92	225891	Contig	mcr-9	2013	Spain	Europe	Unknown
GCA_902499975.1	SAMEA5934626	Escherichia coli		O21:H25	562	607	5444813	135	168079	Contig	mcr-9	2013	Spain	Europe	Unknown
GCA_902499885.1	SAMEA5934629	Escherichia coli		O21:H25	562	607	5445150	142	173907	Contig	mcr-9	2013	Spain	Europe	Unknown
GCA_902499935.1	SAMEA5934624	Escherichia coli		O21:H25	562	607	5497402	139	158878	Contig	mcr-9	2013	Spain	Europe	Unknown
GCA_902499875.1	SAMEA5934625	Escherichia coli		O21:H25	562	607	5497882	145	177850	Contig	mcr-9	2013	Spain	Europe	Unknown
GCA_902499895.1	SAMEA5934628	Escherichia coli		O21:H25	562	607	5501835	135	173907	Contig	mcr-9	2013	Spain	Europe	Unknown
GCA_902499915.1	SAMEA5934623	Escherichia coli		O21:H25	562	607	5649382	150	168398	Contig	mcr-9	2013	Spain	Europe	Unknown
GCA_902499825.1	SAMEA5934621	Escherichia coli		O21:H25	562	607	5681101	139	174074	Contig	mcr-9	2013	Spain	Europe	Unknown
GCA_902499855.1	SAMEA5934630	Escherichia coli		O10:H12	562	607	5379450	101	179822	Contig	mcr-9	2013	Spain	Europe	Unknown
GCA_902499805.1	SAMEA5934627	Escherichia coli		O21:H25	562	607	5440627	141	162781	Contig	mcr-9	2013	Spain	Europe	Unknown
GCA_902505185.1	SAMEA5934630	Escherichia coli		O10:H12	562	607	5472537	4	3769026	Contig	mcr-9	2013	Spain	Europe	Unknown
GCA_902505245.1	SAMEA5934627	Escherichia coli		O21:H25	562	607	5591769	3	5159597	Contig	mcr-9	2013	Spain	Europe	Unknown
GCA_011077045.1	SAMN14134963	Escherichia coli		Ol32:H9	562	617	5300894	153	136008	Scaffold	mcr-1	2013	China	Asia	Others
GCA_011077705.1	SAMN14134931	Escherichia coli		Ol32:H9	562	617	5343253	165	126451	Scaffold	mcr-1	2013	China	Asia	Others
GCA_020782285.1	SAMN22794028	Escherichia coli		Ol32:H9	562	617	5400208	152	134786	Contig	mcr-1	2013	China	Asia	Clinical
GCA_026133125.1	SAMN30161821	Escherichia coli		Ol32:H10	562	617	4939167	134	88618	Contig	mcr-3	2013	Norway	Europe	Clinical
GCA_016696335.1	SAMEA104437709	Escherichia coli		Ol32:H9	562	617	5154815	110	138333	Contig	mcr-1	2013	Poland	Europe	Unknown
GCA_902505345.1	SAMEA5934617	Escherichia coli		O166:H25	562	635	5711800	9	5213442	Contig	mcr-9	2013	Spain	Europe	Unknown
GCA_902505335.1	SAMEA5934619	Escherichia coli		O132:H25	562	635	6096682	44	3673505	Contig	mcr-9	2013	Spain	Europe	Unknown
GCA_022557035.1	SAMN21841560	Escherichia coli		O98:H10	562	641	5158382	112	187973	Contig	mcr-1	2013	China	Asia	Animal
GCA_949768885.1	SAMEA112795383	Escherichia coli		O153:H30	562	648	5285947	3	4951795	Contig	mcr-1	2013	France	Europe	Animal
GCA_024770595.1	SAMEA12944018	Escherichia coli		O153:H30	562	648	5356897	69	231066	Contig	mcr-1	2013	France	Europe	Animal
GCA_012528295.1	SAMN12731558	Escherichia coli		O1:H6	562	648	5623049	76	375272	Contig	mcr-9	2013	Canada	North America	Clinical
GCA_000522225.1	SAMN02138640	Escherichia coli		O1:H6	562	648	5510814	14	4660275	Scaffold	mcr-9	2013	Unknown	Unknown	Clinical
GCA_001682305.2	SAMN05252777	Escherichia coli		Ol32:H10	562	744	4617703	1	4617703	Complete	mcr-1	2013	Malaysia	Asia	Clinical
GCA_022972155.1	SAMN18521215	Escherichia coli		Ol32:H10	562	744	4794028	132	124660	Contig	mcr-1	2013	China	Asia	Animal
GCA_029444995.1	SAMN14049594	Escherichia coli		H10	562	744	4836939	138	106189	Contig	mcr-1	2013	China	Asia	Clinical
GCA_022546375.1	SAMN05437818	Escherichia coli		Ol32:H10	562	744	4910208	132	123411	Scaffold	mcr-1	2013	China	Asia	Clinical
GCA_017738775.1	SAMEA7281011	Escherichia coli		Ol32:H9	562	744	4864004	110	116814	Contig	mcr-3	2013	Netherlands	Europe	Clinical
GCA_001616905.1	SAMN04376848	Escherichia coli			562	746	4609330	90	108089	Scaffold	mcr-1	2013	China	Asia	Animal
GCA_001616875.1	SAMN04376846	Escherichia coli			562	746	4706113	90	124346	Contig	mcr-1	2013	China	Asia	Animal
GCA_001616895.1	SAMN04376847	Escherichia coli			562	746	4751659	106	108081	Scaffold	mcr-1	2013	China	Asia	Animal
GCA_034540435.1	SAMN38414348	Escherichia coli		O4:H4	562	746	5170824	200	74850	Scaffold	mcr-3	2013	China	Asia	Animal
GCA_029443955.1	SAMN14049515	Escherichia coli		O166:H45	562	1011	5545278	135	346637	Contig	mcr-1	2013	China	Asia	Clinical
GCA_900603485.1	SAMEA4976297	Escherichia coli		O25:H45	562	1011	5274679	112	115213	Contig	mcr-1	2013	Netherlands	Europe	Animal
GCA_003408555.1	SAMN04448506	Enterobacter hormaechei			158836	1015	5379077	6	4722490	Complete	mcr-9	2013	Unknown	Unknown	Clinical
GCA_034356215.1	SAMN38739093	Klebsiella pneumoniae			573	1049	6099296	190	228637	Contig	mcr-9	2013	China	Asia	Clinical
GCA_900603515.1	SAMEA4976302	Escherichia coli		O174:H28	562	1056	5030772	93	154267	Contig	mcr-1	2013	Netherlands	Europe	Animal
GCA_025154815.1	SAMN23961563	Escherichia coli		O75:H5	562	1193	5163485	97	196242	Scaffold	mcr-1	2013	China	Asia	Clinical
GCA_029444935.1	SAMN14049600	Escherichia coli		O75:H5	562	1193	5234892	96	210285	Contig	mcr-1	2013	China	Asia	Clinical
GCA_029442515.1	SAMN14049418	Escherichia coli		O75:H5	562	1193	5261581	98	181268	Contig	mcr-1	2013	China	Asia	Clinical
GCA_029443855.1	SAMN14049511	Escherichia coli		O91:H28	562	1196	5142347	136	241904	Contig	mcr-1	2013	China	Asia	Clinical
GCA_037048365.1	SAMN39948844	Escherichia coli		O21:H28	562	1196	5147245	172	87350	Contig	mcr-1	2013	Jordan	Asia	Clinical
GCA_900603585.1	SAMEA4976308	Escherichia coli		O123:H28	562	1196	5126702	129	139799	Contig	mcr-1	2013	Netherlands	Europe	Animal
GCA_902499985.1	SAMEA5934602	Escherichia coli		O91:H28	562	1196	5204672	69	268155	Contig	mcr-1	2013	Spain	Europe	Unknown
GCA_902500105.1	SAMEA5934605	Escherichia coli		O91:H28	562	1196	5247218	86	338814	Contig	mcr-1	2013	Spain	Europe	Unknown
GCA_902500115.1	SAMEA5934607	Escherichia coli		O91:H28	562	1196	5250822	70	347758	Contig	mcr-1	2013	Spain	Europe	Unknown
GCA_902500135.1	SAMEA5934609	Escherichia coli		O91:H28	562	1196	5251119	91	268923	Contig	mcr-1	2013	Spain	Europe	Unknown
GCA_902499965.1	SAMEA5934596	Escherichia coli		O91:H28	562	1196	5253767	87	269911	Contig	mcr-1	2013	Spain	Europe	Unknown
GCA_902500085.1	SAMEA5934610	Escherichia coli		O91:H28	562	1196	5273139	90	338814	Contig	mcr-1	2013	Spain	Europe	Unknown
GCA_902500155.1	SAMEA5934608	Escherichia coli		O91:H28	562	1196	5277873	77	338814	Contig	mcr-1	2013	Spain	Europe	Unknown
GCA_902499785.1	SAMEA5934594	Escherichia coli		O91:H28	562	1196	5278335	97	338814	Contig	mcr-1	2013	Spain	Europe	Unknown
GCA_902500175.1	SAMEA5934611	Escherichia coli		O91:H28	562	1196	5291708	84	268155	Contig	mcr-1	2013	Spain	Europe	Unknown
GCA_902500005.1	SAMEA5934599	Escherichia coli		O91:H28	562	1196	5334291	80	241901	Contig	mcr-1	2013	Spain	Europe	Unknown
GCA_902500075.1	SAMEA5934604	Escherichia coli		O91:H28	562	1196	5345155	88	268155	Contig	mcr-1	2013	Spain	Europe	Unknown
GCA_902500045.1	SAMEA5934612	Escherichia coli		O91:H28	562	1196	5382121	86	241901	Contig	mcr-1	2013	Spain	Europe	Unknown
GCA_902499995.1	SAMEA5934601	Escherichia coli		O91:H28	562	1196	5397609	67	254925	Contig	mcr-1	2013	Spain	Europe	Unknown
GCA_902500205.1	SAMEA5934597	Escherichia coli		O91:H28	562	1196	5489445	87	244216	Contig	mcr-1	2013	Spain	Europe	Unknown
GCA_902499945.1	SAMEA5934380	Escherichia coli		O91:H28	562	1196	5248465	78	268155	Contig	mcr-1	2013	Spain	Europe	Unknown
GCA_902500025.1	SAMEA5934603	Escherichia coli		O91:H28	562	1196	5274180	84	244841	Contig	mcr-1	2013	Spain	Europe	Unknown
GCA_902505235.1	SAMEA5934380	Escherichia coli		O91:H28	562	1196	5305303	9	4834383	Contig	mcr-1	2013	Spain	Europe	Unknown
GCA_902505275.1	SAMEA5934603	Escherichia coli		O91:H28	562	1196	5329963	13	4834393	Contig	mcr-1	2013	Spain	Europe	Unknown
GCA_024770475.1	SAMEA12944034	Escherichia coli		O7:H7	562	1202	5004171	101	225751	Contig	mcr-1	2013	France	Europe	Animal
GCA_949766975.1	SAMEA112795388	Escherichia coli		O7:H7	562	1202	5015934	5	4749774	Contig	mcr-1	2013	France	Europe	Animal
GCA_949281445.1	SAMEA112624676	Escherichia coli		O117:H42	562	1286	4933052	20	921470	Contig	mcr-1	2013	France	Europe	Animal
GCA_025051155.1	SAMEA12944035	Escherichia coli		Ol32:H9	562	1291	5272471	168	90621	Contig	mcr-1	2013	France	Europe	Animal
GCA_022172345.1	SAMN11979438	Klebsiella pneumoniae			573	1318	5801013	195	95762	Contig	mcr-9	2013	Singapore	Asia	Clinical
GCA_025082935.1	SAMN26764839	Klebsiella pneumoniae			573	1318	6049098	132	230017	Contig	mcr-9	2013	Singapore	Asia	Clinical
GCA_029447635.1	SAMN14049610	Escherichia coli		O8:H19	562	1431	5151148	105	148498	Contig	mcr-1	2013	China	Asia	Clinical
GCA_943733225.1	SAMEA14449064	Escherichia coli		O8:H19	562	1431	5045330	71	208134	Contig	mcr-1	2013	Russia	Europe	Clinical
GCA_026017525.1	SAMEA14449064	Escherichia coli		O8:H19	562	1431	5087654	102	136218	Contig	mcr-1	2013	Russia	Europe	Clinical
GCA_023099305.2	SAMN27625699	Escherichia coli		O35:H7	562	1642	5755998	15	5039467	Complete	mcr-1	2013	China	Asia	Unknown
GCA_001990545.2	SAMN04490314	Escherichia coli		O33:H26	562	1716	5369490	168	99794	Scaffold	mcr-1	2013	Portugal	Europe	Others
GCA_016108365.1	SAMN14278941	Escherichia coli		Ol28:H10	562	1730	5069963	81	174812	Contig	mcr-1	2013	Netherlands	Europe	Animal
GCA_027796195.1	SAMEA4019573	Escherichia coli		O9:H23	562	2006	5136573	115	143398	Contig	mcr-1	2013	Singapore	Asia	Clinical
GCA_900603595.1	SAMEA4976307	Escherichia coli		O52:H45	562	2064	5033420	146	91393	Contig	mcr-1	2013	Netherlands	Europe	Animal
GCA_003337035.1	SAMN05285360	Escherichia coli		Ol32:H9	562	2301	5139940	122	150168	Contig	mcr-1	2013	Germany	Europe	Others
GCA_003009115.1	SAMN07983306	Escherichia coli		O15:H6	562	2309	6000070	181	114785	Scaffold	mcr-1	2013	China	Asia	Animal
GCA_013039365.1	SAMN07682607	Escherichia coli		O81:H23	562	2509	5292211	72	203698	Contig	mcr-1	2013	China	Asia	Clinical
GCA_900603525.1	SAMEA4976303	Escherichia coli		O103:H7	562	2607	5264920	18	1302694	Contig	mcr-1	2013	Netherlands	Europe	Animal
GCA_022262855.1	SAMN07422288	Klebsiella pneumoniae			573	2714	5906027	160	113637	Contig	mcr-9	2013	Cambodia	Asia	Environment
GCA_000812255.1	SAMN03256164	Escherichia coli		O9:H4	562	3014	4896530	196	66742	Contig	mcr-1	2013	Malaysia	Asia	Animal
GCA_002283775.1	SAMN05792028	Escherichia coli		O51:H42	562	3056	5429428	123	151116	Contig	mcr-1	2013	Colombia	South America	Clinical
GCA_000812235.1	SAMN03256242	Escherichia coli		O162:H33	562	3331	4715428	174	83621	Contig	mcr-3	2013	Malaysia	Asia	Animal
GCA_000812725.1	SAMN03256247	Escherichia coli		O26:H9	562	3489	4941386	181	77129	Contig	mcr-1	2013	Malaysia	Asia	Animal
GCA_900603505.1	SAMEA4976301	Escherichia coli		O8:H4	562	3778	5460596	41	582342	Contig	mcr-1	2013	Netherlands	Europe	Animal
GCA_034538015.1	SAMN38414258	Escherichia coli		Ol32:H9	562	3944	5127155	133	112401	Scaffold	mcr-1	2013	China	Asia	Animal
GCA_029442495.1	SAMN14049609	Escherichia coli		O88:H31	562	4014	5051016	102	156856	Contig	mcr-1	2013	China	Asia	Clinical
GCA_002951775.1	SAMN06219550	Escherichia coli		O39:H16	562	4542	5378331	8	4658762	Complete	mcr-1	2013	China	Asia	Animal
GCA_029428685.1	SAMN14049605	Escherichia coli		O1:H15	562	5150	5239390	110	135435	Contig	mcr-1	2013	China	Asia	Clinical
GCA_022971415.1	SAMN18521250	Escherichia coli		O48:H34	562	5229	5155364	132	150499	Contig	mcr-1	2013	China	Asia	Animal
GCA_034537015.1	SAMN38414707	Escherichia coli		O48:H34	562	5229	5191020	122	145412	Scaffold	mcr-1	2013	China	Asia	Animal
GCA_902499865.1	SAMEA5934634	Escherichia coli		O172:H12	562	5359	5348608	140	119467	Contig	mcr-9	2013	Spain	Europe	Unknown
GCA_902505135.1	SAMEA5934634	Escherichia coli		O172:H12	562	5359	5475724	5	5005783	Contig	mcr-9	2013	Spain	Europe	Unknown
GCA_004124035.2	SAMN10279393	Salmonella enterica	Typhimurium		28901	5401	5179082	3	4990577	Complete	mcr-1	2013	China	Asia	Unknown
GCA_022970785.1	SAMN18521283	Escherichia coli		O163:H14	562	5702	4889557	72	265344	Contig	mcr-1	2013	China	Asia	Animal
GCA_002283465.1	SAMN05806786	Escherichia coli		H46	562	6736	5160384	191	70407	Contig	mcr-1	2013	Colombia	South America	Clinical
GCA_013038145.1	SAMN07682617	Escherichia coli		O35:H40	562	6756	5234989	149	129616	Contig	mcr-1	2013	China	Asia	Animal
GCA_943733255.1	SAMEA14449065	Escherichia coli		O85:H23	562	6817	5207996	78	300813	Contig	mcr-1	2013	Russia	Europe	Clinical
GCA_026017625.1	SAMEA14449065	Escherichia coli		O85:H23	562	6817	5236591	101	150617	Contig	mcr-1	2013	Russia	Europe	Clinical
GCA_025402935.1	SAMN30916740	Escherichia coli		Ol25:H2	562	6913	5458255	5	4837142	Complete	mcr-1	2013	China	Asia	Animal
GCA_020869475.1	SAMN13286431	Escherichia coli		O11:H12	562	7075	5309852	165	89494	Contig	mcr-9	2013	UK	Europe	Clinical
GCA_900603565.1	SAMEA4976305	Escherichia coli		O8:H40	562	7285	4992409	98	115046	Contig	mcr-1	2013	Netherlands	Europe	Animal
GCA_034538675.1	SAMN38414293	Escherichia coli		O157:H38	562	7449	4975263	140	100170	Scaffold	mcr-1	2013	China	Asia	Animal
GCA_005391765.1	SAMD00077457	Escherichia coli		O75:H10	562	7871	5019705	88	120927	Scaffold	mcr-1	2013	Japan	Asia	Animal
GCA_013038345.1	SAMN07682614	Escherichia coli		O8:H9	562	8909	5486440	167	134605	Contig	mcr-1	2013	China	Asia	Animal
GCA_900603465.1	SAMEA4976295	Escherichia coli		H2	562	9422	5195726	111	110033	Contig	mcr-1	2013	Netherlands	Europe	Animal
GCA_005391825.1	SAMD00077460	Escherichia coli		O61:H14	562	13602	5365478	95	326168	Scaffold	mcr-1	2013	Japan	Asia	Animal
GCA_034537135.1	SAMN38414716	Escherichia coli		O19:H19	562	Unknown	4837573	139	84031	Scaffold	mcr-1	2013	China	Asia	Animal
GCA_034539885.1	SAMN38414321	Escherichia coli		O15:H40	562	Unknown	4843298	174	75779	Scaffold	mcr-1	2013	China	Asia	Animal
GCA_034537155.1	SAMN38414717	Escherichia coli		O15:H40	562	Unknown	4878487	80	189315	Scaffold	mcr-1	2013	China	Asia	Animal
GCA_027889135.1	SAMN30260219	Escherichia coli		O22:H32	562	Unknown	4976433	158	80448	Scaffold	mcr-1	2013	China	Asia	Clinical
GCA_029447655.1	SAMN14049611	Escherichia coli		H2	562	Unknown	5031029	101	192128	Contig	mcr-1	2013	China	Asia	Clinical
GCA_029445215.1	SAMN14049606	Escherichia coli		O21:H21	562	Unknown	5269082	114	174406	Contig	mcr-1	2013	China	Asia	Clinical
GCA_034539435.1	SAMN38414295	Escherichia coli		O55:H12	562	Unknown	5509002	128	137590	Scaffold	mcr-1	2013	China	Asia	Animal
GCA_024887775.1	SAMEA110350068	Enterobacter hormaechei			158836	Unknown	5273537	83	176311	Contig	mcr-9	2013	Spain	Europe	Clinical
GCA_036710915.1	SAMN38508126	Enterobacter hormaechei			158836	Unknown	4785391	53	267684	Contig	mcr-9	2013	China	Asia	Clinical
GCA_022263455.1	SAMN07421066	Klebsiella pneumoniae			573	Unknown	5836741	102	160645	Contig	mcr-8	2013	Cambodia	Asia	Clinical
GCA_001317225.2	SAMN04011456	Enterobacter kobei			208224	434	5368964	151	100839	Contig	mcr-9	2013	South Africa	Africa	Clinical
GCA_001316705.2	SAMN04011437	Enterobacter kobei			208224	Unknown	5414172	189	148846	Contig	mcr-9	2013	South Africa	Africa	Clinical
GCA_033407695.1	SAMN34565619	Enterobacter kobei			208224	125	5300853	100	237066	Contig	mcr-10	2013	Singapore	Asia	Clinical
GCA_028356175.1	SAMN31541905	Aeromonas salmonicida			645	2	4881786	2	4779864	Complete	mcr-3	2013	China	Asia	Animal
GCA_009938865.1	SAMN10266044	Cronobacter malonaticus			413503	7	4453551	34	528723	Scaffold	mcr-9	2013	China	Asia	Clinical
GCA_015681395.1	SAMN07501532	Enterobacter asburiae			61645	25	5148106	148	100501	Contig	mcr-9	2013	China	Asia	Clinical
GCA_036704495.1	SAMN38508122	Enterobacter cloacae			550	432	5133478	37	999023	Contig	mcr-9	2013	China	Asia	Clinical
GCA_023154475.1	SAMN25419437	Enterobacter kobei			208224	Unknown	4849271	81	178194	Contig	mcr-10	2013	China	Asia	Clinical
GCA_023154405.1	SAMN25419442	Enterobacter roggenkampii			1812935	501	4707509	66	135492	Contig	mcr-10	2013	China	Asia	Clinical
GCA_023023065.1	SAMN21379557	Enterobacter roggenkampii			1812935	702	4845874	2	4751153	Complete	mcr-10	2013	China	Asia	Clinical
GCA_001473015.1	SAMN04252944	Enterobacter cloacae			550	66	5322877	132	182537	Contig	mcr-9	2013	China	Asia	Clinical
GCA_016089175.1	SAMEA3712528	Citrobacter freundii			546	18	5401654	198	215746	Contig	mcr-9	2013	Denmark	Europe	Clinical
GCA_016088875.1	SAMEA3712526	Citrobacter freundii			546	18	5426658	106	262118	Contig	mcr-9	2013	Denmark	Europe	Clinical
GCA_016088945.1	SAMEA3712523	Citrobacter freundii			546	18	5488687	119	172916	Contig	mcr-9	2013	Denmark	Europe	Clinical
GCA_016089205.1	SAMEA3712524	Citrobacter freundii			546	18	5489198	139	363597	Contig	mcr-9	2013	Denmark	Europe	Clinical
GCA_016089075.1	SAMEA3712521	Citrobacter freundii			546	18	5526346	169	212176	Contig	mcr-9	2013	Denmark	Europe	Clinical
GCA_016089135.1	SAMEA3712532	Citrobacter freundii			546	18	5532162	121	150283	Contig	mcr-9	2013	Denmark	Europe	Clinical
GCA_001482465.1	SAMN04124432	Enterobacter asburiae			61645	Unknown	4818362	66	246333	Contig	mcr-9	2013	Denmark	Europe	Clinical
GCA_002740835.1	SAMN07452577	Enterobacter cloacae			550	Unknown	5574102	19	3105465	Scaffold	mcr-9	2013	Romania	Europe	Clinical
GCA_025486745.1	SAMN30702050	Enterobacter cloacae			550	90	5324518	84	341358	Contig	mcr-9	2013	Poland	Europe	Clinical
GCA_025486995.1	SAMN30702049	Enterobacter cloacae			550	90	5325576	84	326588	Contig	mcr-9	2013	Poland	Europe	Clinical
GCA_032987405.1	SAMN34137832	Enterobacter asburiae			61645	23	5431813	141	110671	Contig	mcr-9	2013	Canada	North America	Clinical
GCA_000692255.1	SAMN02581288	Enterobacter kobei			208224	Unknown	4866487	4	4662986	Scaffold	mcr-10	2013	USA	North America	Clinical
GCA_002162415.1	SAMN06218064	Enterobacter roggenkampii			1812935	Untype	5316852	194	91336	Contig	mcr-9	2013	USA	North America	Clinical
GCA_015899325.1	SAMN12289280	Citrobacter freundii			546	95	5558634	101	159603	Contig	mcr-9	2013	Australia	Oceania	Unknown
[truncated: 11,346 more rows]

## Sheet: Table S2
Table S2 Basic information of 5549 genomes used in this study
Assembly ID	Biosample	Organism	MLST	Contig ID	Contig Length	mcr type	Replicon Type	Predicted Mobility	Primary Cluster ID (Mob-suite)	Secondary Cluster ID (Mob-suite)	Genetic environment	Type	Transmission unit	Collection Year	Country	Continent	Host Source	Host Source classification	RfPlasmid prediction
-	-	Salmonella enterica	Unknown	NZ_CP099761.1	281187	mcr-9	IncHI2/HI2A	conjugative	AA739	AJ058	IS903B→mcr-9→IS1B	mcr-9_type7	AJ058mcr-9_type7	1995	Belgium	Europe	Clinical	Clinical	-
GCA_001702455.1	SAMN05464624	Citrobacter freundii	Citrobacter-415	NZ_CP016763.1	127005	mcr-10	IncFIB(K)/IncFII(Yp)	conjugative	AC579	AL831	IS903→ISKpn26→xerc→mcr-10	mcr-10_type4	AL831mcr-10_type4	1998	China	Asia	Clinical	Clinical	p
GCA_013414255.1	SAMN14609621	Salmonella enterica	Salmonella-19	NZ_JABBJM010000183.1	265560	mcr-9	IncHI2/HI2A	conjugative	AA739	AJ058	IS903B→mcr-9→wbuc	mcr-9_type2	AJ058mcr-9_type2	2000	Brazil	South America	Animal	Pig	p
GCA_019448635.1	SAMN20500119	Enterobacter hormaechei	Enterobacter-148	JAHZRY010000019.1	61628	mcr-9	IncHI2/HI2A	non-mobilizable	AA739	AJ053	IS903B→mcr-9→IS1B	mcr-9_type7	AJ053mcr-9_type7	2000	China	Asia	Clinical	Clinical	p
GCA_020525705.1	SAMN22024809	Klebsiella pneumoniae	Klebsiella-2276	CP084774.1	124980	mcr-10	IncFIB(K)/IncFII	conjugative	AA035	AH603	xerc→mcr-10→ISEc36→IS26	mcr-10_type39	AH603mcr-10_type39	2000	Netherlands	Europe	Environment	Environment	p
GCA_016587535.1	SAMD00260018	Escherichia coli	Escherichia-393	NZ_BNSX01000002.1	275786	mcr-9	IncHI2/HI2A	conjugative	AA739	AJ058	IS903B→mcr-9→wbuc→IS26→IS5075→ISPa38	mcr-9_type85	AJ058mcr-9_type85	2002	Japan	Asia	Unknown	Unknown	p
GCA_012935255.1	SAMN02640938	Salmonella enterica	Salmonella-96	CP048303.1	293078	mcr-9	IncHI2/HI2A	conjugative	AA738	AJ047	IS903B→mcr-9→wbuc→qseC→qseB→IS26	mcr-9_type21	AJ047mcr-9_type21	2003	USA	North America	Animal	Poultry	p
GCA_900077365.1	SAMEA2273191	Enterobacter hormaechei	Enterobacter-264	FKEX01000015.1	73489	mcr-9	IncFIB(pECLA)	non-mobilizable	AA424	AI484	IS903B→mcr-9→wbuc	mcr-9_type2	AI484mcr-9_type2	2003	United Kingdom	Europe	Clinical	Clinical	p
GCA_012935235.1	SAMN02782579	Salmonella enterica	Salmonella-96	CP048299.1	293131	mcr-9	IncHI2/HI2A	conjugative	AA738	AJ047	IS903B→mcr-9→wbuc→qseC→qseB→hp→hp→IS26	mcr-9_type5	AJ047mcr-9_type5	2004	USA	North America	Animal	Poultry	p
GCA_012403365.1	SAMN12730713	Escherichia coli	Escherichia-156	AASKLU010000056.1	9205	mcr-1	IncX4	non-mobilizable	AA619	AI859	mcr-1→pap2	mcr-1_type1	AI859mcr-1_type1	2005	Spain	Europe	Animal	Pig	p
GCA_012453545.1	SAMN12730714	Escherichia coli	Escherichia-156	AASOCM010000054.1	9205	mcr-1	IncX4	non-mobilizable	AA619	AI859	mcr-1→pap2	mcr-1_type1	AI859mcr-1_type1	2005	Spain	Europe	Animal	Pig	p
GCA_900075315.1	SAMEA2273281	Enterobacter hormaechei	Enterobacter-134	FJXK01000019.1	59099	mcr-9	IncHI2A	non-mobilizable	AA739	AJ053	mcr-9	NO	AJ053mcr-9_NO	2005	United Kingdom	Europe	Clinical	Clinical	p
GCA_003010385.1	SAMN07983250	Escherichia coli	Escherichia-1286	PGLP01000027.1	61068	mcr-1	IncI2	conjugative	AA372	AI350	mcr-1→pap2	mcr-1_type1	AI350mcr-1_type1	2006	China	Asia	Animal	Poultry	p
GCA_003869185.1	SAMN02403374	Salmonella enterica	Salmonella-4	RSGR01000007.1	264168	mcr-9	IncHI2/HI2A	conjugative	AA739	AJ057	IS903B→mcr-9→wbuc	mcr-9_type2	AJ057mcr-9_type2	2006	USA	North America	Animal	Poultry	p
GCA_025584805.1	SAMN30549992	Escherichia coli	Escherichia-131	JAOSFA010000002.1	238912	mcr-9	IncHI2/HI2A	conjugative	AA739	AJ059	IS903B→mcr-9→wbuc→IS26	mcr-9_type1	AJ059mcr-9_type1	2006	USA	North America	Clinical	Clinical	p
GCA_030182795.2	SAMN32721509	Enterobacter hormaechei	Enterobacter-114	NZ_JARTLU020000002.1	352954	mcr-9	IncHI2/HI2A	conjugative	AA739	AJ055	IS903B→mcr-9→wbuc→IS26→IS1B	mcr-9_type3	AJ055mcr-9_type3	2006	Australia	Oceania	Clinical	Clinical	p
GCA_030182925.2	SAMN32721461	Enterobacter hormaechei	Enterobacter-114	NZ_JARTLZ020000002.1	326147	mcr-9	IncHI2/HI2A	conjugative	AA739	AJ055	IS903B→mcr-9→wbuc→IS26→IS1B	mcr-9_type3	AJ055mcr-9_type3	2006	Australia	Oceania	Clinical	Clinical	p
GCA_003660125.1	SAMN10174734	Enterobacter hormaechei	Enterobacter-61	CP032842.1	339920	mcr-9	IncHI2/HI2A	conjugative	AA739	AJ059	IS903B→mcr-9→wbuc→IS26	mcr-9_type1	AJ059mcr-9_type1	2007	Australia	Oceania	Environment	Environment	p
GCA_004368015.1	SAMN08660891	Escherichia coli	Escherichia-10	CP029059.1	61917	mcr-1	IncI2	conjugative	AA372	AI350	mcr-1→pap2	mcr-1_type1	AI350mcr-1_type1	2007	South Korea	Asia	Animal	Poultry	p
GCA_004683725.1	SAMN09372509	Escherichia coli	Escherichia-457	QKXE01000032.1	54915	mcr-1	IncI2	conjugative	AA372	AI350	mcr-1→pap2	mcr-1_type1	AI350mcr-1_type1	2007	Mexico	North America	Clinical	Clinical	p
GCA_009866945.3	SAMN08522730	Escherichia coli	Escherichia-167	CP026933.2	268665	mcr-1	IncHI2/HI2A	conjugative	AA738	AJ047	ISApl1→mcr-1→pap2→ISApl1	mcr-1_type4	AJ047mcr-1_type4	2007	France	Europe	Animal	Cattle	p
GCA_011044215.1	SAMN14132375	Enterobacter hormaechei	Enterobacter-461	CP049047.1	322325	mcr-9	IncHI2/HI2A	conjugative	AA739	AJ059	IS903B→mcr-9→wbuc→IS26	mcr-9_type1	AJ059mcr-9_type1	2007	China	Asia	Clinical	Clinical	p
GCA_011045335.1	SAMN14142412	Enterobacter hormaechei	Enterobacter-303	CP049189.1	394232	mcr-9	IncHI2	conjugative	AA739	AJ059	IS903B→mcr-9→wbuc→wbuc→IS26	mcr-9_type96	AJ059mcr-9_type96	2007	China	Asia	Clinical	Clinical	p
GCA_011045355.1	SAMN14151378	Enterobacter hormaechei	Enterobacter-303	CP049193.1	303394	mcr-9	IncHI2	conjugative	AA739	AJ059	IS903B→mcr-9→wbuc→IS26	mcr-9_type1	AJ059mcr-9_type1	2007	China	Asia	Clinical	Clinical	p
GCA_012424305.1	SAMN12730719	Escherichia coli	Escherichia-224	AASLZU010000037.1	8749	mcr-4	ColE10	mobilizable	AC772	AM107	mcr-4	NO	AM107mcr-4_NO	2007	Spain	Europe	Animal	Pig	p
GCA_012424305.1	SAMN12730719	Escherichia coli	Escherichia-224	AASLZU010000104.1	8749	mcr-4	ColE10	mobilizable	AC772	AM107	mcr-4	NO	AM107mcr-4_NO	2007	Spain	Europe	Animal	Pig	p
GCA_012453425.1	SAMN12730716	Escherichia coli	Escherichia-118	AASOCN010000056.1	9205	mcr-1	IncX4	non-mobilizable	AA619	AI859	mcr-1→pap2	mcr-1_type1	AI859mcr-1_type1	2007	Spain	Europe	Animal	Pig	p
GCA_025640865.1	SAMN19777010	Escherichia coli	Escherichia-783	DAJNTL010000036.1	29800	mcr-9	IncHI2	non-mobilizable	AA739	AJ053	IS903B→mcr-9→wbuc	mcr-9_type2	AJ053mcr-9_type2	2007	Germany	Europe	Animal	Cattle	p
GCA_002238275.1	SAMN06645218	Salmonella enterica	Salmonella-28	CP020493.1	264914	mcr-1	IncHI2/HI2A	conjugative	AA738	AJ047	IS1A→hha→hp→ISApl1→ISApl1→mcr-1→pap2	mcr-1_type19	AJ047mcr-1_type19	2008	Germany	Europe	Animal	Poultry	p
GCA_002357915.1	SAMD00056130	Escherichia coli	Escherichia-117	AP017614.1	61805	mcr-1	IncI2	conjugative	AA372	AI350	ISApl1→mcr-1→pap2	mcr-1_type2	AI350mcr-1_type2	2008	Japan	Asia	Animal	Pig	p
GCA_004919145.1	SAMN11333141	Salmonella enterica	Salmonella-7832	CP039562.1	178506	mcr-3	IncA/C2	conjugative	AA861	AJ283	IS26→tmrB→yokD→IS26→TnAs2→mcr-3→dgkA→ISKpn40→ISKpn40→IS15DI	mcr-3_type9	AJ283mcr-3_type9	2008	Canada	North America	Clinical	Clinical	p
GCA_012400005.1	SAMN12730720	Escherichia coli	Escherichia-542	AASKFS010000057.1	9202	mcr-1	IncX4	non-mobilizable	AA619	AI859	mcr-1→pap2	mcr-1_type1	AI859mcr-1_type1	2008	Spain	Europe	Animal	Pig	p
GCA_016740135.1	SAMEA26116168	Escherichia coli	Escherichia-744	DADEXD010000037.1	32480	mcr-1	IncX4	conjugative	AA619	AI859	mcr-1→pap2	mcr-1_type1	AI859mcr-1_type1	2008	Denmark	Europe	Food	Food	p
GCA_016740295.1	SAMEA26113918	Escherichia coli	Escherichia-539	DADEXF010000039.1	30826	mcr-1	IncX4	conjugative	AA619	AI859	IS26→hp→hp→hp→hp→mcr-1→pap2	mcr-1_type3	AI859mcr-1_type3	2008	Denmark	Europe	Food	Food	p
GCA_016740355.1	SAMEA26113168	Escherichia coli	Escherichia-752	DADEXG010000042.1	33303	mcr-1	IncX4	conjugative	AA619	AI859	IS26→hp→hp→hp→hp→mcr-1→pap2	mcr-1_type3	AI859mcr-1_type3	2008	Denmark	Europe	Food	Food	p
GCA_018029885.1	SAMEA26118418	Escherichia coli	Escherichia-3941	DADWWY010000038.1	30826	mcr-1	IncX4	conjugative	AA619	AI859	IS26→hp→hp→hp→hp→mcr-1→pap2	mcr-1_type3	AI859mcr-1_type3	2008	Denmark	Europe	Food	Food	p
GCA_022974695.1	SAMN18521087	Escherichia coli	Escherichia-10	JAGMKU010000026.1	59649	mcr-1	IncI2	conjugative	AA372	AI350	mcr-1→pap2→ISApl1	mcr-1_type7	AI350mcr-1_type7	2008	China	Asia	Animal	Pig	p
GCA_022974705.1	SAMN18521086	Escherichia coli	Escherichia-10	JAGMKT010000027.1	57752	mcr-1	IncI2	conjugative	AA372	AI350	mcr-1→pap2→ISApl1	mcr-1_type7	AI350mcr-1_type7	2008	China	Asia	Animal	Pig	p
GCA_027925785.1	SAMD00562887	Escherichia coli	Escherichia-21	AP027186.1	65443	mcr-5	IncFII(pCoo)	conjugative	AA315	AI185	Tn3→hin→ChrB→mcr-5	mcr-5_type1	AI185mcr-5_type1	2008	Japan	Asia	Clinical	Clinical	p
GCA_030027065.1	SAMN35027956	Escherichia coli	Escherichia-156	JASEWI010000002.1	245209	mcr-3	IncHI1A/IncFIA(HI1)/IncHI1B(R27)	conjugative	AA998	AJ516	ISKpn26→IS4321R→IS4321R→TnAs2→NimC/NimA→mcr-3→dgkA→ISKpn40→ISKpn40	mcr-3_type65	AJ516mcr-3_type65	2008	Thailand	Asia	Animal	Pig	p
GCA_030027165.1	SAMN35027955	Escherichia coli	Escherichia-156	JASEWJ010000002.1	275323	mcr-3	IncHI1A/IncFIA(HI1)/IncHI1B(R27)	conjugative	AA998	AJ516	ISKpn26→IS4321R→IS4321R→TnAs2→NimC/NimA→mcr-3→dgkA→ISKpn40	mcr-3_type15	AJ516mcr-3_type15	2008	Thailand	Asia	Animal	Pig	p
GCA_030436695.1	SAMN36083486	Escherichia coli	Escherichia-117	CP129275.1	60537	mcr-1	IncI2	conjugative	AA372	AI350	mcr-1→pap2	mcr-1_type1	AI350mcr-1_type1	2008	China	Asia	Animal	Poultry	p
GCA_900076245.1	SAMEA2273420	Enterobacter hormaechei	Enterobacter-800	FKAY01000024.1	73601	mcr-9	IncFIB(pECLA)	non-mobilizable	AA425	AI486	IS903B→mcr-9	mcr-9_type8	AI486mcr-9_type8	2008	United Kingdom	Europe	Clinical	Clinical	p
-	-	Klebsiella pneumoniae	Unknown	NZ_MG747472.1	61902	mcr-1	IncI2	conjugative	AA372	AI350	ISApl1→mcr-1→pap2	mcr-1_type2	AI350mcr-1_type2	2009	China	Asia	Clinical	Clinical	-
-	-	Salmonella enterica	Unknown	NZ_OK605084.1	33360	mcr-1	IncX4	conjugative	AA619	AI859	IS26→hp→hp→hp→hp→mcr-1→pap2	mcr-1_type3	AI859mcr-1_type3	2009	Italy	Europe	Clinical	Clinical	-
-	-	Salmonella enterica	Unknown	NZ_AP014634.1	179881	mcr-3	IncA/C2	conjugative	AA861	AJ283	IS26→tmrB→yokD→IS26→TnAs2→mcr-3→dgkA→ISKpn40→ISKpn40→IS15DI	mcr-3_type9	AJ283mcr-3_type9	2009	Japan	Asia	Unknown	Unknown	-
-	-	Enterobacter hormaechei	Unknown	NZ_OQ111277.1	261290	mcr-9	IncHI2/HI2A	conjugative	AA739	AJ058	IS903B→mcr-9→wbuc→IS26	mcr-9_type1	AJ058mcr-9_type1	2009	Poland	Europe	Clinical	Clinical	-
-	-	Phytobacter ursingii	Unknown	CP011601.1	295619	mcr-9	IncHI2/HI2A	conjugative	AA739	AJ059	IS903B→mcr-9→wbuc→IS26	mcr-9_type1	AJ059mcr-9_type1	2009	USA	North America	Clinical	Clinical	-
GCA_000814125.3	SAMN03067414	Enterobacter hormaechei	Enterobacter-594	CP012170.1	263138	mcr-9	IncHI2/HI2A	conjugative	AA739	AJ059	IS903B→mcr-9→wbuc→IS26	mcr-9_type1	AJ059mcr-9_type1	2009	USA	North America	Clinical	Clinical	p
GCA_001690135.1	SAMN05263546	Salmonella enterica	Salmonella-15	NZ_CP016526.1	261310	mcr-9	IncHI2/HI2A	conjugative	AA739	AJ059	IS903B→mcr-9→wbuc→IS26	mcr-9_type1	AJ059mcr-9_type1	2009	Canada	North America	Clinical	Clinical	p
GCA_003009135.1	SAMN07983305	Escherichia coli	Escherichia-101	PGJN01000034.1	60872	mcr-1	IncI2	conjugative	AA372	AI350	mcr-1→pap2	mcr-1_type1	AI350mcr-1_type1	2009	China	Asia	Animal	Poultry	p
GCA_003030125.1	SAMN08663434	Salmonella enterica	Salmonella-142	CP028174.1	33310	mcr-1	IncX4	conjugative	AA619	AI859	IS26→hp→hp→hp→hp→mcr-1→pap2	mcr-1_type3	AI859mcr-1_type3	2009	Germany	Europe	Animal	Poultry	p
GCA_003073495.1	SAMN01816110	Salmonella enterica	Salmonella-14	CP029037.1	319930	mcr-9	IncHI2/HI2A	conjugative	AA739	AJ058	IS903B→mcr-9→wbuc→qseC→qseB→hp→hp→IS26→ISEc68→ppsC→IS1B	mcr-9_type92	AJ058mcr-9_type92	2009	USA	North America	Food	Food	p
GCA_008931405.1	SAMN12289339	Enterobacter hormaechei	Enterobacter-114	CP042489.1	340181	mcr-9	IncHI2/HI2A	conjugative	AA739	AJ055	IS903B→mcr-9→wbuc→IS26→IS1B	mcr-9_type3	AJ055mcr-9_type3	2009	Australia	Oceania	Clinical	Clinical	p
GCA_008931545.1	SAMN12289356	Enterobacter kobei	Enterobacter-191	CP042579.1	275807	mcr-9	IncHI2/HI2A	conjugative	AA739	AJ059	IS903B→mcr-9→wbuc→IS26	mcr-9_type1	AJ059mcr-9_type1	2009	Australia	Oceania	Clinical	Clinical	p
GCA_012648985.1	SAMN09216414	Escherichia coli	Escherichia-448	DABBRF010000025.1	58830	mcr-1	IncB/O/K/Z	conjugative	AA282	AI115	mcr-1→pap2	mcr-1_type1	AI115mcr-1_type1	2009	Spain	Europe	Animal	Poultry	p
GCA_012649025.1	SAMN09216412	Escherichia coli	Escherichia-746	DABBRG010000017.1	101890	mcr-1	IncHI2/HI2A	conjugative	AA739	AJ053	mcr-1→pap2	mcr-1_type1	AJ053mcr-1_type1	2009	Spain	Europe	Animal	Poultry	p
GCA_016740215.1	SAMEA26124418	Escherichia coli	Escherichia-617	DADEWU010000071.1	9203	mcr-1	IncX4	non-mobilizable	AA619	AI859	mcr-1→pap2	mcr-1_type1	AI859mcr-1_type1	2009	Denmark	Europe	Food	Food	p
GCA_020782405.1	SAMN22794048	Escherichia coli	Escherichia-117	JAJGPR010000034.1	64097	mcr-1	IncI2	conjugative	AA372	AI348	mcr-1→pap2	mcr-1_type1	AI348mcr-1_type1	2009	China	Asia	Clinical	Clinical	p
GCA_022205125.1	SAMN09216416	Klebsiella pneumoniae	Klebsiella-377	DAGMIH010000019.1	109887	mcr-1	IncHI2/HI2A	conjugative	AA738	AJ047	mcr-1→pap2	mcr-1_type1	AJ047mcr-1_type1	2009	Spain	Europe	Animal	Poultry	p
GCA_022974595.1	SAMN18521092	Escherichia coli	Escherichia-10	JAGMKZ010000026.1	58255	mcr-1	IncI2	conjugative	AA372	AI350	ISApl1→mcr-1→pap2	mcr-1_type2	AI350mcr-1_type2	2009	China	Asia	Animal	Pig	p
GCA_022974605.1	SAMN18521089	Escherichia coli	Escherichia-10	JAGMKW010000025.1	57704	mcr-1	IncI2	conjugative	AA372	AI350	mcr-1→pap2	mcr-1_type1	AI350mcr-1_type1	2009	China	Asia	Animal	Pig	p
GCA_022974625.1	SAMN18521091	Escherichia coli	Escherichia-10	JAGMKY010000025.1	57679	mcr-1	IncI2	conjugative	AA372	AI350	mcr-1→pap2	mcr-1_type1	AI350mcr-1_type1	2009	China	Asia	Animal	Pig	p
GCA_022974675.1	SAMN18521088	Escherichia coli	Escherichia-10	JAGMKV010000024.1	57704	mcr-1	IncI2	conjugative	AA372	AI350	mcr-1→pap2	mcr-1_type1	AI350mcr-1_type1	2009	China	Asia	Animal	Pig	p
GCA_022975335.1	SAMN18521055	Escherichia coli	Escherichia-410	JAGMJO010000028.1	60230	mcr-1	IncI2	conjugative	AA372	AI350	mcr-1→pap2	mcr-1_type1	AI350mcr-1_type1	2009	China	Asia	Animal	Pig	p
GCA_022975355.1	SAMN18521054	Escherichia coli	Escherichia-410	JAGMJN010000028.1	59079	mcr-1	IncI2	conjugative	AA372	AI350	mcr-1→pap2	mcr-1_type1	AI350mcr-1_type1	2009	China	Asia	Animal	Pig	p
GCA_023168065.1	SAMD00414335	Escherichia coli	Escherichia-540	NZ_BQFF01000004.1	54729	mcr-5	IncFIC(FII)	conjugative	AA179	AH866	Tn3→hin→ChrB→mcr-5	mcr-5_type1	AH866mcr-5_type1	2009	Japan	Asia	Animal	Cattle	p
GCA_029445855.1	SAMN14049563	Escherichia coli	Escherichia-101	DAOCQF010000027.1	61805	mcr-1	IncI2	conjugative	AA372	AI350	ISApl1→mcr-1→pap2	mcr-1_type2	AI350mcr-1_type2	2009	China	Asia	Clinical	Clinical	p
GCA_029445895.1	SAMN14049562	Escherichia coli	Escherichia-48	DAOCQE010000066.1	9585	mcr-1	IncX4	non-mobilizable	AA619	AI859	mcr-1→pap2	mcr-1_type1	AI859mcr-1_type1	2009	China	Asia	Clinical	Clinical	p
GCA_030168755.1	SAMN34133716	Escherichia coli	Escherichia-3288	CP122512.1	61853	mcr-1	IncI2	conjugative	AA372	AI350	ISApl1→mcr-1→pap2	mcr-1_type2	AI350mcr-1_type2	2009	China	Asia	Animal	Pig	p
-	-	Escherichia coli	Unknown	NZ_LR882919.1	262507	mcr-1	IncHI2/HI2A	conjugative	AA738	AJ047	IS1A→hha→hp→hp→ISApl1→mcr-1→pap2	mcr-1_type26	AJ047mcr-1_type26	2010	Netherlands	Europe	Clinical	Clinical	-
-	-	Escherichia coli	Unknown	NZ_LR882917.1	30828	mcr-1	IncX4	conjugative	AA619	AI859	IS26→hp→hp→hp→hp→mcr-1→pap2	mcr-1_type3	AI859mcr-1_type3	2010	Netherlands	Europe	Clinical	Clinical	-
-	-	Shigella sonnei	Unknown	NZ_KY363999.1	64266	mcr-1	IncI2	conjugative	AA372	AI350	IS1A→mcr-1→pap2→ISApl1	mcr-1_type31	AI350mcr-1_type31	2010	China	Asia	Clinical	Clinical	-
-	-	Escherichia coli	Unknown	NZ_KX711707.1	34997	mcr-1	IncX4	conjugative	AA619	AI859	IS26→hp→hp→hp→hp→mcr-1→pap2→IS1294	mcr-1_type33	AI859mcr-1_type33	2010	China	Asia	Animal	Pig	-
-	-	Klebsiella pneumoniae	Unknown	NZ_CP013215.1	284628	mcr-9	IncHI2/HI2A	conjugative	AA739	AJ059	IS903B→mcr-9→wbuc→IS26	mcr-9_type1	AJ059mcr-9_type1	2010	China	Asia	Clinical	Clinical	-
GCA_003009175.1	SAMN07983303	Escherichia coli	Escherichia-46	PGJP01000027.1	61022	mcr-1	IncI2	conjugative	AA372	AI350	ISApl1→mcr-1→pap2	mcr-1_type2	AI350mcr-1_type2	2010	China	Asia	Animal	Poultry	p
GCA_003009495.1	SAMN07983287	Escherichia coli	Escherichia-10	PGKF01000021.1	61831	mcr-1	IncI2	conjugative	AA372	AI350	ISApl1→mcr-1→pap2→ISApl1	mcr-1_type4	AI350mcr-1_type4	2010	China	Asia	Animal	Poultry	p
GCA_009867015.2	SAMN08522749	Escherichia coli	Escherichia-10	CP026936.2	192449	mcr-1	IncHI2/HI2A	non-mobilizable	AA738	AJ051	ISApl1→mcr-1→pap2→ISApl1	mcr-1_type4	AJ051mcr-1_type4	2010	France	Europe	Animal	Cattle	p
GCA_010781895.1	SAMEA104396022	Salmonella enterica	Salmonella-28	DAATPZ010000094.1	9211	mcr-1	IncX4	non-mobilizable	AA619	AI859	mcr-1→pap2	mcr-1_type1	AI859mcr-1_type1	2010	Germany	Europe	Food	Food	p
GCA_014332275.1	SAMN11246376	Escherichia coli	Escherichia-155	JACFBT010000030.1	29431	mcr-1	IncX4	conjugative	AA619	AI859	mcr-1→pap2	mcr-1_type1	AI859mcr-1_type1	2010	Italy	Europe	Animal	Cattle	p
GCA_014472485.1	SAMN14491215	Escherichia coli	Escherichia-10	DABROT010000063.1	9205	mcr-1	IncX4	non-mobilizable	AA619	AI859	mcr-1→pap2	mcr-1_type1	AI859mcr-1_type1	2010	Germany	Europe	Animal	Pig	p
GCA_016739915.1	SAMEA26134168	Escherichia coli	Escherichia-58	DADEWK010000066.1	9205	mcr-1	IncX4	non-mobilizable	AA619	AI859	mcr-1→pap2	mcr-1_type1	AI859mcr-1_type1	2010	Denmark	Europe	Food	Food	p
GCA_016739935.1	SAMEA26129668	Escherichia coli	Escherichia-58	DADEWR010000065.1	9205	mcr-1	IncX4	non-mobilizable	AA619	AI859	mcr-1→pap2	mcr-1_type1	AI859mcr-1_type1	2010	Denmark	Europe	Food	Food	p
GCA_016739955.1	SAMEA26131168	Escherichia coli	Escherichia-7786	DADEWN010000050.1	32479	mcr-1	IncX4	conjugative	AA619	AI859	mcr-1→pap2	mcr-1_type1	AI859mcr-1_type1	2010	Denmark	Europe	Food	Food	p
GCA_019351255.1	SAMN20236825	Escherichia coli	Escherichia-10	JAHWZK010000017.1	94859	mcr-1	p0111	non-mobilizable	AA378	AI372	mcr-1→pap2	mcr-1_type1	AI372mcr-1_type1	2010	China	Asia	Animal	Pig	p
GCA_019351395.1	SAMN20236824	Escherichia coli	Escherichia-34	JAHWZJ010000006.1	199897	mcr-1	IncHI2/HI2A	conjugative	AA738	AJ047	mcr-1→pap2	mcr-1_type1	AJ047mcr-1_type1	2010	China	Asia	Animal	Pig	p
GCA_022972095.1	SAMN18521217	Escherichia coli	Escherichia-10	JAGMPU010000026.1	58751	mcr-1	IncI2	conjugative	AA372	AI350	ISApl1→mcr-1→pap2	mcr-1_type2	AI350mcr-1_type2	2010	China	Asia	Animal	Pig	p
GCA_022972535.1	SAMN18521194	Escherichia coli	Unknown	JAGMOX010000018.1	63511	mcr-1	IncI2	conjugative	AA372	AI350	ISApl1→mcr-1→pap2→ISApl1	mcr-1_type4	AI350mcr-1_type4	2010	China	Asia	Animal	Pig	p
GCA_022972625.1	SAMN18521193	Escherichia coli	Escherichia-38	JAGMOW010000024.1	60392	mcr-1	IncI2	conjugative	AA372	AI350	mcr-1→pap2	mcr-1_type1	AI350mcr-1_type1	2010	China	Asia	Animal	Pig	p
GCA_025043475.1	SAMEA12944507	Escherichia coli	Escherichia-1434	DAJAQI010000014.1	111826	mcr-9	IncHI2	conjugative	AA738	AJ047	IS903B→mcr-9→wbuc→qseC→qseB→hp→hp→IS26	mcr-9_type5	AJ047mcr-9_type5	2010	Germany	Europe	Animal	Cattle	p
GCA_025155415.1	SAMN24012614	Escherichia coli	Escherichia-156	JAJROM010000024.1	62065	mcr-1	IncI2	conjugative	AA372	AI350	ISApl1→mcr-1→pap2	mcr-1_type2	AI350mcr-1_type2	2010	China	Asia	Clinical	Clinical	p
GCA_028039775.1	SAMN32414660	Escherichia coli	Escherichia-1	DAMWGZ010000023.1	79001	mcr-1	IncHI2	conjugative	AF576	AP546	mcr-1→pap2→tnpA→ISpa40	mcr-1_type114	AP546mcr-1_type114	2010	Germany	Europe	Animal	Pig	p
GCA_029442275.1	SAMN14049398	Escherichia coli	Escherichia-156	DAOCKP010000024.1	61801	mcr-1	IncI2	conjugative	AA372	AI350	ISApl1→mcr-1→pap2	mcr-1_type2	AI350mcr-1_type2	2010	China	Asia	Clinical	Clinical	p
GCA_029442395.1	SAMN14049399	Escherichia coli	Escherichia-405	DAOCKY010000027.1	59077	mcr-1	IncI2	conjugative	AA372	AI350	mcr-1→pap2	mcr-1_type1	AI350mcr-1_type1	2010	China	Asia	Clinical	Clinical	p
GCA_029445915.1	SAMN14049564	Escherichia coli	Escherichia-38	DAOCQI010000024.1	60726	mcr-1	IncI2	conjugative	AA372	AI350	mcr-1→pap2	mcr-1_type1	AI350mcr-1_type1	2010	China	Asia	Clinical	Clinical	p
GCA_029445935.1	SAMN14049565	Escherichia coli	Escherichia-58	DAOCQG010000061.1	9210	mcr-1	IncX4	non-mobilizable	AA619	AI859	mcr-1→pap2	mcr-1_type1	AI859mcr-1_type1	2010	China	Asia	Clinical	Clinical	p
GCA_030440615.1	SAMN16709262	Salmonella enterica	Salmonella-34	CP091867.1	180872	mcr-3	IncA/C2	conjugative	AA861	AJ283	IS26→tmrB→yokD→IS26→TnAs2→mcr-3→dgkA→ISKpn40→ISKpn40→IS15DI	mcr-3_type9	AJ283mcr-3_type9	2010	Thailand	Asia	Clinical	Clinical	p
GCA_030440635.1	SAMN16709263	Salmonella enterica	Salmonella-34	CP091869.1	180031	mcr-3	IncA/C2	conjugative	AA861	AJ283	IS26→tmrB→yokD→IS26→TnAs2→mcr-3→dgkA→ISKpn40→IS15DI	mcr-3_type37	AJ283mcr-3_type37	2010	Thailand	Asia	Clinical	Clinical	p
GCA_030440655.1	SAMN08386835	Salmonella enterica	Salmonella-34	CP092492.1	222126	mcr-3	IncHI2/HI2A	conjugative	AA738	AJ047	IS26→IS6100→TnAs2→NimC/NimA→mcr-3→dgkA→ISKpn40→ISKpn40→ble→IS15DI→IS1133	mcr-3_type31	AJ047mcr-3_type31	2010	Thailand	Asia	Food	Food	p
GCA_900603195.1	SAMEA4976267	Escherichia coli	Escherichia-3994	UWJS01000047.1	33303	mcr-1	IncX4	conjugative	AA619	AI859	IS26→hp→hp→hp→hp→mcr-1→pap2	mcr-1_type3	AI859mcr-1_type3	2010	Netherlands	Europe	Animal	Cattle	p
GCA_900603275.1	SAMEA4976272	Escherichia coli	Escherichia-10	UWKB01000064.1	10649	mcr-4	ColE10	mobilizable	AC772	AM107	IS26→ISKpn72→mcr-4	mcr-4_type1	AM107mcr-4_type1	2010	Netherlands	Europe	Animal	Poultry	p
GCA_900603285.1	SAMEA4976274	Escherichia coli	Escherichia-1011	UWJX01000011.1	219946	mcr-1	IncHI2/HI2A	conjugative	AA738	AJ047	IS26→tnpR→hp→mcr-1→pap2→ISApl1→ISApl1→mcpS→ISPa40	mcr-1_type69	AJ047mcr-1_type69	2010	Netherlands	Europe	Animal	Cattle	p
GCA_943790545.1	SAMEA110055349	Escherichia coli	Escherichia-1	CALSUT010000048.1	32570	mcr-1	IncX4	conjugative	AA619	AI859	mcr-1→pap2	mcr-1_type1	AI859mcr-1_type1	2010	Italy	Europe	Animal	Pig	p
-	-	Escherichia coli	Unknown	NZ_KY795977.1	60733	mcr-1	IncI2	conjugative	AA372	AI350	mcr-1→pap2	mcr-1_type1	AI350mcr-1_type1	2011	Australia	Oceania	Clinical	Clinical	-
-	-	Shigella sonnei	Unknown	NZ_KY363998.1	60734	mcr-1	IncI2	conjugative	AA372	AI350	mcr-1→pap2	mcr-1_type1	AI350mcr-1_type1	2011	China	Asia	Clinical	Clinical	-
-	-	Escherichia coli	Unknown	NZ_KX555451.1	38814	mcr-1	IncX4	conjugative	AA619	AI859	ISApl1→mcr-1→pap2	mcr-1_type2	AI859mcr-1_type2	2011	China	Asia	Animal	Pig	-
-	-	Shigella sonnei	Unknown	NZ_KY363996.1	63512	mcr-1	IncI2	conjugative	AA372	AI350	ISApl1→mcr-1→pap2	mcr-1_type2	AI350mcr-1_type2	2011	China	Asia	Clinical	Clinical	-
-	-	Shigella sonnei	Unknown	NZ_KY363997.1	64266	mcr-1	IncI2	conjugative	AA372	AI350	IS1A→mcr-1→pap2→ISApl1	mcr-1_type31	AI350mcr-1_type31	2011	China	Asia	Clinical	Clinical	-
-	-	Enterobacter ludwigii	Unknown	CP083825.1	131857	mcr-10	IncFIB(pECLA)/IncFII(pECLA)	non-mobilizable	AA425	AI487	IS903→ISKpn26→xerc→mcr-10	mcr-10_type4	AI487mcr-10_type4	2011	China	Asia	Clinical	Clinical	-
GCA_000750225.1	SAMN02713683	Enterobacter hormaechei	Enterobacter-97	CP008899.1	255013	mcr-9	IncHI2/HI2A	conjugative	AA739	AJ059	IS903B→mcr-9→wbuc→IS26	mcr-9_type1	AJ059mcr-9_type1	2011	USA	North America	Clinical	Clinical	p
GCA_003009675.1	SAMN07983278	Escherichia coli	Escherichia-48	PGKO01000032.1	60203	mcr-1	IncI2	conjugative	AA372	AI350	ISApl1→mcr-1→pap2	mcr-1_type2	AI350mcr-1_type2	2011	China	Asia	Animal	Poultry	p
GCA_003009695.1	SAMN07983275	Escherichia coli	Escherichia-101	PGKR01000034.1	60872	mcr-1	IncI2	conjugative	AA372	AI350	mcr-1→pap2	mcr-1_type1	AI350mcr-1_type1	2011	China	Asia	Animal	Poultry	p
GCA_003010005.1	SAMN07983270	Escherichia coli	Escherichia-10	PGKV01000025.1	62305	mcr-1	IncI2	conjugative	AA372	AI350	mcr-1→pap2	mcr-1_type1	AI350mcr-1_type1	2011	China	Asia	Animal	Poultry	p
GCA_003264955.1	SAMN09425565	Enterobacter hormaechei	Enterobacter-200	CP030080.1	286652	mcr-9	IncHI2/HI2A	conjugative	AA739	AJ054	IS903B→mcr-9→wbuc→IS26	mcr-9_type1	AJ054mcr-9_type1	2011	China	Asia	Clinical	Clinical	p
GCA_009632775.1	SAMEA5737697	Salmonella enterica	Salmonella-34	DAAGLH010000065.1	9210	mcr-1	IncX4	non-mobilizable	AA619	AI859	mcr-1→pap2	mcr-1_type1	AI859mcr-1_type1	2011	Germany	Europe	Animal	Livestock	p
GCA_009632915.1	SAMEA5737698	Salmonella enterica	Salmonella-34	DAAGLO010000037.1	9210	mcr-1	IncX4	non-mobilizable	AA619	AI859	mcr-1→pap2	mcr-1_type1	AI859mcr-1_type1	2011	Germany	Europe	Animal	Livestock	p
GCA_009634235.1	SAMEA6057514	Salmonella enterica	Salmonella-28	DAAGOG010000071.1	9211	mcr-1	IncX4	non-mobilizable	AA619	AI859	mcr-1→pap2	mcr-1_type1	AI859mcr-1_type1	2011	Germany	Europe	Food	Food	p
GCA_010265135.1	SAMEA5882643	Salmonella enterica	Salmonella-34	DAAQTT010000043.1	7547	mcr-4	ColE10	mobilizable	AC772	AM107	mcr-4	NO	AM107mcr-4_NO	2011	Germany	Europe	Animal	Livestock	p
GCA_010265135.1	SAMEA5882643	Salmonella enterica	Salmonella-34	DAAQTT010000076.1	7549	mcr-4	ColE10	mobilizable	AC772	AM107	mcr-4	NO	AM107mcr-4_NO	2011	Germany	Europe	Animal	Livestock	p
GCA_010451795.1	SAMEA104396030	Salmonella enterica	Salmonella-28	DAARNQ010000075.1	9211	mcr-1	IncX4	non-mobilizable	AA619	AI859	mcr-1→pap2	mcr-1_type1	AI859mcr-1_type1	2011	Germany	Europe	Environment	Environment	p
GCA_010480975.1	SAMEA104396031	Salmonella enterica	Salmonella-28	DAARSF010000068.1	9211	mcr-1	IncX4	non-mobilizable	AA619	AI859	mcr-1→pap2	mcr-1_type1	AI859mcr-1_type1	2011	Germany	Europe	Environment	Environment	p
GCA_010581375.1	SAMEA104396035	Salmonella enterica	Salmonella-28	DAASGB010000035.1	9211	mcr-1	IncX4	non-mobilizable	AA619	AI859	mcr-1→pap2	mcr-1_type1	AI859mcr-1_type1	2011	Germany	Europe	Food	Food	p
GCA_010781955.1	SAMEA104396032	Salmonella enterica	Salmonella-28	DAATPX010000060.1	9573	mcr-1	IncX4	non-mobilizable	AA619	AI859	IS26→hp→hp→hp→hp→mcr-1→pap2	mcr-1_type3	AI859mcr-1_type3	2011	Germany	Europe	Environment	Environment	p
GCA_012410325.1	SAMN12730728	Escherichia coli	Escherichia-1011	AASLAW010000023.1	9580	mcr-1	IncX4	non-mobilizable	AA619	AI859	mcr-1→pap2	mcr-1_type1	AI859mcr-1_type1	2011	Spain	Europe	Others	Others	p
GCA_012453345.1	SAMN12730727	Escherichia coli	Escherichia-93	AASOCP010000075.1	9205	mcr-1	IncX4	non-mobilizable	AA619	AI859	mcr-1→pap2	mcr-1_type1	AI859mcr-1_type1	2011	Spain	Europe	Others	Others	p
GCA_012453925.1	SAMN12730721	Escherichia coli	Escherichia-763	AASOCH010000033.1	48816	mcr-1	IncI2	conjugative	AA372	AI350	mcr-1→pap2	mcr-1_type1	AI350mcr-1_type1	2011	Spain	Europe	Animal	Pig	p
GCA_014731375.1	SAMN12575971	Escherichia coli	Escherichia-10	DABVIB010000042.1	30828	mcr-1	IncX4	conjugative	AA619	AI859	IS26→hp→hp→hp→hp→mcr-1→pap2	mcr-1_type3	AI859mcr-1_type3	2011	Romania	Europe	Animal	Poultry	p
GCA_014732165.1	SAMN12575972	Escherichia coli	Escherichia-744	DABVIQ010000056.1	31082	mcr-1	IncX4	conjugative	AA619	AI859	mcr-1→pap2	mcr-1_type1	AI859mcr-1_type1	2011	Romania	Europe	Animal	Poultry	p
GCA_014732495.1	SAMN12576006	Escherichia coli	Escherichia-744	DABVIU010000055.1	32480	mcr-1	IncX4	conjugative	AA619	AI859	mcr-1→pap2	mcr-1_type1	AI859mcr-1_type1	2011	Romania	Europe	Animal	Poultry	p
GCA_014732655.1	SAMN12575980	Escherichia coli	Escherichia-744	DABVIR010000048.1	32480	mcr-1	IncX4	conjugative	AA619	AI859	mcr-1→pap2	mcr-1_type1	AI859mcr-1_type1	2011	Romania	Europe	Animal	Poultry	p
GCA_014732915.1	SAMN12575963	Escherichia coli	Escherichia-156	DABVJU010000041.1	32481	mcr-1	IncX4	conjugative	AA619	AI859	mcr-1→pap2	mcr-1_type1	AI859mcr-1_type1	2011	Romania	Europe	Animal	Poultry	p
GCA_014732935.1	SAMN12576034	Escherichia coli	Escherichia-744	DABVJS010000053.1	32480	mcr-1	IncX4	conjugative	AA619	AI859	mcr-1→pap2	mcr-1_type1	AI859mcr-1_type1	2011	Romania	Europe	Animal	Poultry	p
GCA_014749195.1	SAMN12575991	Escherichia coli	Escherichia-744	DABVPC010000047.1	32480	mcr-1	IncX4	conjugative	AA619	AI859	mcr-1→pap2	mcr-1_type1	AI859mcr-1_type1	2011	Romania	Europe	Animal	Poultry	p
GCA_014749465.1	SAMN12575962	Escherichia coli	Escherichia-744	DABVPQ010000054.1	31076	mcr-1	IncX4	conjugative	AA619	AI859	mcr-1→pap2	mcr-1_type1	AI859mcr-1_type1	2011	Romania	Europe	Animal	Poultry	p
GCA_015910305.1	SAMN13747509	Enterobacter hormaechei	Enterobacter-93	CP047750.1	325397	mcr-9	IncHI2	conjugative	AA739	AJ058	IS903B→mcr-9→wbuc→qseC→qseB→IS1B	mcr-9_type13	AJ058mcr-9_type13	2011	Canada	North America	Clinical	Clinical	p
GCA_016446335.1	SAMN14049568	Escherichia coli	Escherichia-48	CP048826.1	33309	mcr-1	IncX4	conjugative	AA619	AI859	IS26→hp→hp→hp→hp→mcr-1→pap2	mcr-1_type3	AI859mcr-1_type3	2011	China	Asia	Clinical	Clinical	p
GCA_016696195.1	SAMEA104437715	Escherichia coli	Escherichia-533	DADEMQ010000047.1	24053	mcr-1	IncX4	non-mobilizable	AA619	AI859	IS26→hp→hp→hp→hp→mcr-1→pap2	mcr-1_type3	AI859mcr-1_type3	2011	Poland	Europe	Unknown	Unknown	p
GCA_016739875.1	SAMEA26136418	Escherichia coli	Escherichia-1842	DADEWJ010000019.1	32480	mcr-1	IncX4	conjugative	AA619	AI859	mcr-1→pap2	mcr-1_type1	AI859mcr-1_type1	2011	Denmark	Europe	Food	Food	p
GCA_016739895.1	SAMEA26134918	Escherichia coli	Escherichia-1140	DADEWL010000072.1	9205	mcr-1	IncX4	non-mobilizable	AA619	AI859	mcr-1→pap2	mcr-1_type1	AI859mcr-1_type1	2011	Denmark	Europe	Food	Food	p
GCA_017599265.1	SAMN18435829	Enterobacter kobei	Enterobacter-280	JAGFWW010000009.1	94385	mcr-10	IncFIB(pECLA)	conjugative	AA425	AI487	xerc→mcr-10	mcr-10_type1	AI487mcr-10_type1	2011	China	Asia	Clinical	Clinical	p
GCA_018029825.1	SAMEA26137168	Escherichia coli	Escherichia-1147	DADWWQ010000059.1	9205	mcr-1	IncX4	non-mobilizable	AA619	AI859	mcr-1→pap2	mcr-1_type1	AI859mcr-1_type1	2011	Denmark	Europe	Food	Food	p
GCA_020782525.1	SAMN22794047	Escherichia coli	Escherichia-156	JAJGPQ010000024.1	59608	mcr-1	IncI2	conjugative	AA372	AI350	mcr-1→pap2	mcr-1_type1	AI350mcr-1_type1	2011	China	Asia	Clinical	Clinical	p
GCA_021183545.1	SAMN23671187	Salmonella enterica	Salmonella-34	NZ_CP089210.1	266098	mcr-9	IncHI2/HI2A	conjugative	AA739	AJ059	IS903B→mcr-9→IS1B→ant1→dhfrI→xerC→IS26	mcr-9_type23	AJ059mcr-9_type23	2011	China	Asia	Clinical	Clinical	p
GCA_022551585.1	SAMN22498186	Enterobacter hormaechei	Enterobacter-204	JAJEPE010000002.1	296431	mcr-9	IncHI2/HI2A	conjugative	AA739	AJ059	IS903B→mcr-9→wbuc→IS26	mcr-9_type1	AJ059mcr-9_type1	2011	China	Asia	Clinical	Clinical	p
GCA_022970595.1	SAMN18521293	Escherichia coli	Escherichia-46	JAGMSS010000026.1	58756	mcr-1	IncI2	conjugative	AA372	AI350	ISApl1→mcr-1→pap2	mcr-1_type2	AI350mcr-1_type2	2011	China	Asia	Animal	Pig	p
GCA_022971835.1	SAMN18521230	Escherichia coli	Escherichia-9159	JAGMQH010000024.1	60803	mcr-1	IncI2	conjugative	AA372	AI350	mcr-1→pap2	mcr-1_type1	AI350mcr-1_type1	2011	China	Asia	Animal	Pig	p
GCA_022972295.1	SAMN18521207	Escherichia coli	Escherichia-218	JAGMPK010000012.1	122267	mcr-1	IncHI2A	non-mobilizable	AA738	AJ051	ISApl1→mcr-1→pap2→ISApl1	mcr-1_type4	AJ051mcr-1_type4	2011	China	Asia	Animal	Pig	p
GCA_023023125.1	SAMN21379554	Enterobacter kobei	Enterobacter-280	CP083829.1	130391	mcr-10	IncFIB(pECLA)	conjugative	AA413	AI465	xerc→mcr-10	mcr-10_type1	AI465mcr-10_type1	2011	China	Asia	Clinical	Clinical	p
GCA_023333675.1	SAMN21379547	Enterobacter kobei	Enterobacter-56	CP083863.1	276053	mcr-9	IncHI2/HI2A	conjugative	AA739	AJ059	IS903B→mcr-9→wbuc→IS26	mcr-9_type1	AJ059mcr-9_type1	2011	China	Asia	Clinical	Clinical	p
GCA_024261345.1	SAMN26536006	Salmonella enterica	Salmonella-34	JAMPWG010000031.1	33505	mcr-1	IncX4	conjugative	AA619	AI859	mcr-1→pap2	mcr-1_type1	AI859mcr-1_type1	2011	China	Asia	Animal	Pig	p
GCA_024261625.1	SAMN26536008	Salmonella enterica	Salmonella-34	JAMPWE010000003.1	33634	mcr-1	IncX4	conjugative	AA619	AI859	mcr-1→pap2	mcr-1_type1	AI859mcr-1_type1	2011	China	Asia	Animal	Pig	p
GCA_024261635.1	SAMN26536007	Salmonella enterica	Salmonella-34	JAMPWF010000049.1	31425	mcr-1	IncX4	conjugative	AA619	AI859	mcr-1→pap2	mcr-1_type1	AI859mcr-1_type1	2011	China	Asia	Animal	Pig	p
GCA_024261705.1	SAMN26536005	Salmonella enterica	Salmonella-34	JAMPWH010000023.1	33505	mcr-1	IncX4	conjugative	AA619	AI859	mcr-1→pap2	mcr-1_type1	AI859mcr-1_type1	2011	China	Asia	Animal	Pig	p
GCA_024261725.1	SAMN26536003	Salmonella enterica	Salmonella-34	JAMPWJ010000016.1	33704	mcr-1	IncX4	conjugative	AA619	AI859	mcr-1→pap2	mcr-1_type1	AI859mcr-1_type1	2011	China	Asia	Animal	Poultry	p
GCA_024261745.1	SAMN26536004	Salmonella enterica	Salmonella-34	JAMPWI010000037.1	33505	mcr-1	IncX4	conjugative	AA619	AI859	mcr-1→pap2	mcr-1_type1	AI859mcr-1_type1	2011	China	Asia	Animal	Pig	p
GCA_024261825.1	SAMN26535999	Salmonella enterica	Salmonella-34	JAMPWN010000039.1	33505	mcr-1	IncX4	conjugative	AA619	AI859	mcr-1→pap2	mcr-1_type1	AI859mcr-1_type1	2011	China	Asia	Animal	Poultry	p
GCA_024261855.1	SAMN26535998	Salmonella enterica	Salmonella-34	JAMPWO010000007.1	33505	mcr-1	IncX4	conjugative	AA619	AI859	mcr-1→pap2	mcr-1_type1	AI859mcr-1_type1	2011	China	Asia	Animal	Poultry	p
GCA_024261965.1	SAMN26535993	Salmonella enterica	Salmonella-34	JAMPWT010000025.1	31425	mcr-1	IncX4	conjugative	AA619	AI859	mcr-1→pap2	mcr-1_type1	AI859mcr-1_type1	2011	China	Asia	Animal	Poultry	p
GCA_024261985.1	SAMN26535990	Salmonella enterica	Salmonella-34	JAMPWW010000044.1	31425	mcr-1	IncX4	conjugative	AA619	AI859	mcr-1→pap2	mcr-1_type1	AI859mcr-1_type1	2011	China	Asia	Animal	Poultry	p
GCA_024396915.1	SAMN19931465	Klebsiella pneumoniae	Klebsiella-290	NZ_CP101561.1	318780	mcr-9	IncHI2/HI2A	conjugative	AA739	AJ059	IS903B→mcr-9→wbuc→IS26	mcr-9_type1	AJ059mcr-9_type1	2011	China	Asia	Clinical	Clinical	p
GCA_025051995.1	SAMEA12943980	Escherichia coli	Escherichia-10	DAJBDH010000070.1	8429	mcr-1	IncX4	non-mobilizable	AA619	AI859	mcr-1→pap2	mcr-1_type1	AI859mcr-1_type1	2011	France	Europe	Animal	Cattle	p
GCA_025154675.1	SAMN23961572	Escherichia coli	Escherichia-156	JAJQNS010000027.1	62069	mcr-1	IncI2	conjugative	AA372	AI350	ISApl1→mcr-1→pap2	mcr-1_type2	AI350mcr-1_type2	2011	China	Asia	Clinical	Clinical	p
GCA_025155535.1	SAMN24012608	Escherichia coli	Escherichia-648	JAJROS010000022.1	60842	mcr-1	IncI2	conjugative	AA372	AI350	mcr-1→pap2	mcr-1_type1	AI350mcr-1_type1	2011	China	Asia	Clinical	Clinical	p
GCA_025155695.1	SAMN24012599	Escherichia coli	Escherichia-117	JAJRPB010000021.1	62474	mcr-1	IncI2	conjugative	AA372	AI350	ISApl1→mcr-1→pap2	mcr-1_type2	AI350mcr-1_type2	2011	China	Asia	Clinical	Clinical	p
GCA_026908845.1	SAMEA4699317	Escherichia coli	Escherichia-10	DALAQH010000048.1	32487	mcr-1	IncX4	conjugative	AA619	AI859	mcr-1→pap2	mcr-1_type1	AI859mcr-1_type1	2011	Netherlands	Europe	Clinical	Clinical	p
GCA_029426915.1	SAMN14049573	Escherichia coli	Escherichia-10	DAOCJT010000053.1	9209	mcr-1	IncX4	non-mobilizable	AA619	AI859	mcr-1→pap2	mcr-1_type1	AI859mcr-1_type1	2011	China	Asia	Clinical	Clinical	p
GCA_029442675.1	SAMN14049572	Escherichia coli	Escherichia-117	DAOCLJ010000029.1	59071	mcr-1	IncI2	conjugative	AA372	AI350	mcr-1→pap2	mcr-1_type1	AI350mcr-1_type1	2011	China	Asia	Clinical	Clinical	p
GCA_029443735.1	SAMN14049504	Escherichia coli	Escherichia-10	DAOCMB010000028.1	60135	mcr-1	IncI2	conjugative	AA372	AI350	mcr-1→pap2	mcr-1_type1	AI350mcr-1_type1	2011	China	Asia	Clinical	Clinical	p
GCA_029445635.1	SAMN14049400	Escherichia coli	Escherichia-746	DAOCPO010000031.1	48064	mcr-1	IncI2	non-mobilizable	AA372	AI350	mcr-1→pap2	mcr-1_type1	AI350mcr-1_type1	2011	China	Asia	Clinical	Clinical	p
GCA_029446375.1	SAMN14049403	Escherichia coli	Escherichia-117	DAOCRC010000020.1	61199	mcr-1	IncI2	conjugative	AA372	AI350	ISApl1→mcr-1→pap2	mcr-1_type2	AI350mcr-1_type2	2011	China	Asia	Clinical	Clinical	p
GCA_029446415.1	SAMN14049571	Escherichia coli	Escherichia-744	DAOCRF010000027.1	59049	mcr-1	IncI2	conjugative	AA372	AI350	mcr-1→pap2	mcr-1_type1	AI350mcr-1_type1	2011	China	Asia	Clinical	Clinical	p
GCA_029446815.1	SAMN14049404	Escherichia coli	Escherichia-2847	DAOCRZ010000028.1	60710	mcr-1	IncI2	conjugative	AA372	AI350	mcr-1→pap2	mcr-1_type1	AI350mcr-1_type1	2011	China	Asia	Clinical	Clinical	p
GCA_029447015.1	SAMN14049405	Escherichia coli	Escherichia-2847	DAOCSJ010000028.1	60710	mcr-1	IncI2	conjugative	AA372	AI350	mcr-1→pap2	mcr-1_type1	AI350mcr-1_type1	2011	China	Asia	Clinical	Clinical	p
GCA_031197025.1	SAMN37187407	Salmonella enterica	Salmonella-34	CP133489.1	33858	mcr-1	IncX4	conjugative	AA619	AI859	mcr-1→pap2	mcr-1_type1	AI859mcr-1_type1	2011	China	Asia	Unknown	Unknown	p
GCA_031775815.1	SAMN36176657	Enterobacter hormaechei	Enterobacter-117	JAUHUX010000005.1	366957	mcr-9	IncHI2/HI2A	conjugative	AA739	AJ059	IS903B→mcr-9→wbuc→IS26	mcr-9_type1	AJ059mcr-9_type1	2011	USA	North America	Clinical	Clinical	p
GCA_031776075.1	SAMN36176653	Enterobacter hormaechei	Enterobacter-117	JAUHUT010000003.1	356285	mcr-9	IncHI2/HI2A	conjugative	AA739	AJ059	IS903B→mcr-9→wbuc→IS26	mcr-9_type1	AJ059mcr-9_type1	2011	USA	North America	Clinical	Clinical	p
GCA_033184835.1	SAMEA112356835	Salmonella enterica	Salmonella-34	DAQSRP010000100.1	9205	mcr-1	IncX4	non-mobilizable	AA619	AI859	mcr-1→pap2	mcr-1_type1	AI859mcr-1_type1	2011	Spain	Europe	Animal	Pig	p
GCA_034536295.1	SAMN38414673	Escherichia coli	Escherichia-410	JAXQSJ010000171.1	59051	mcr-1	IncI2	conjugative	AA372	AI350	mcr-1→pap2	mcr-1_type1	AI350mcr-1_type1	2011	China	Asia	Animal	Pig	p
GCA_034541015.1	SAMN38414377	Escherichia coli	Escherichia-101	JAXRDT010000141.1	60476	mcr-1	IncI2	conjugative	AA372	AI350	mcr-1→pap2	mcr-1_type1	AI350mcr-1_type1	2011	China	Asia	Animal	Pig	p
GCA_034541715.1	SAMN38414410	Escherichia coli	Escherichia-206	JAXRCM010000208.1	34129	mcr-1	IncX4	conjugative	AA619	AI859	IS26→hp→hp→hp→hp→mcr-1→pap2	mcr-1_type3	AI859mcr-1_type3	2011	China	Asia	Animal	Pig	p
GCA_900603355.1	SAMEA4976284	Escherichia coli	Escherichia-648	UWKL01000004.1	231863	mcr-1	IncHI2/HI2A	conjugative	AA738	AJ047	ISApl1→mcr-1→pap2→ISApl1	mcr-1_type4	AJ047mcr-1_type4	2011	Netherlands	Europe	Animal	Cattle	p
GCA_900603365.1	SAMEA4976288	Escherichia coli	Escherichia-57	UWKM01000010.1	206475	mcr-1	IncHI2/HI2A	conjugative	AA738	AJ047	ISApl1→mcr-1→pap2→ISApl1	mcr-1_type4	AJ047mcr-1_type4	2011	Netherlands	Europe	Animal	Cattle	p
GCA_943790535.1	SAMEA110055348	Escherichia coli	Escherichia-1	CALSUU010000100.1	7699	mcr-4	ColE10	mobilizable	AC772	AM107	mcr-4	NO	AM107mcr-4_NO	2011	Italy	Europe	Animal	Pig	p
-	-	Escherichia coli	Unknown	NZ_CP021194.1	59711	mcr-1	IncI2	conjugative	AA372	AI350	mcr-1→pap2	mcr-1_type1	AI350mcr-1_type1	2012	China	Asia	Clinical	Clinical	-
-	-	Shigella sonnei	Unknown	NZ_KY363994.1	60733	mcr-1	IncI2	conjugative	AA372	AI350	mcr-1→pap2	mcr-1_type1	AI350mcr-1_type1	2012	China	Asia	Clinical	Clinical	-
-	-	Escherichia coli	Unknown	NZ_KU743384.1	240367	mcr-1	IncHI2/HI2A	conjugative	AA738	AJ047	ISApl1→mcr-1→ISApl1→ISApl1→pap2	mcr-1_type16	AJ047mcr-1_type16	2012	Saudi Arabia	Asia	Clinical	Clinical	-
-	-	Escherichia coli	Unknown	NZ_KX034083.1	67134	mcr-1	IncI2	conjugative	AA372	AI348	ISApl1→mcr-1→pap2	mcr-1_type2	AI348mcr-1_type2	2012	China	Asia	Animal	Poultry	-
-	-	Escherichia coli	Unknown	NZ_MF069152.1	61303	mcr-1	IncI2	conjugative	AA372	AI350	ISApl1→mcr-1→pap2	mcr-1_type2	AI350mcr-1_type2	2012	China	Asia	Animal	Poultry	-
-	-	Salmonella enterica	Unknown	NZ_KX856068.1	60859	mcr-1	IncI2	conjugative	AA372	AI350	ISApl1→mcr-1→pap2	mcr-1_type2	AI350mcr-1_type2	2012	China	Asia	Clinical	Clinical	-
-	-	Salmonella enterica	Unknown	NZ_MH522409.1	61340	mcr-1	IncI2	conjugative	AA372	AI350	ISApl1→mcr-1→pap2	mcr-1_type2	AI350mcr-1_type2	2012	China	Asia	Clinical	Clinical	-
-	-	Salmonella enterica	Unknown	NZ_MH522410.1	62040	mcr-1	IncI2	conjugative	AA372	AI350	ISApl1→mcr-1→pap2	mcr-1_type2	AI350mcr-1_type2	2012	China	Asia	Clinical	Clinical	-
-	-	Escherichia coli	Unknown	NZ_KX711706.1	33309	mcr-1	IncX4	conjugative	AA619	AI859	IS26→hp→hp→hp→hp→mcr-1→pap2	mcr-1_type3	AI859mcr-1_type3	2012	China	Asia	Animal	Pig	-
-	-	Escherichia coli	Unknown	NZ_CP021418.1	31224	mcr-1	IncX4	conjugative	AA619	AI859	IS26→hp→hp→hp→hp→mcr-1→pap2	mcr-1_type3	AI859mcr-1_type3	2012	Brazil	South America	Animal	Pig	-
-	-	Escherichia coli	Unknown	NZ_ON960341.1	281462	mcr-1	IncHI2/HI2A/IncN	conjugative	AA738	AJ047	ISApl1→mcr-1→pap2→ISApl1	mcr-1_type4	AJ047mcr-1_type4	2012	China	Asia	Unknown	Unknown	-
-	SAMD00585625	Escherichia coli	Unknown	LC763833.1	66397	mcr-5	IncFII(pCoo)	conjugative	AA315	AI185	Tn3→hin→ChrB→mcr-5	mcr-5_type1	AI185mcr-5_type1	2012	Japan	Asia	Animal	Pig	-
-	SAMD00585624	Escherichia coli	Unknown	LC763831.1	73205	mcr-5	IncFII	conjugative	AA315	AI185	Tn3→hin→ChrB→mcr-5→mdtH→hp→pemK→IS91	mcr-5_type9	AI185mcr-5_type9	2012	Japan	Asia	Animal	Pig	-
-	-	Enterobacter kobei	Unknown	NZ_OP950838.1	285283	mcr-9	IncHI2/HI2A	conjugative	AA739	AJ059	IS903B→mcr-9→wbuc→IS26	mcr-9_type1	AJ059mcr-9_type1	2012	Czech Republic	Europe	Clinical	Clinical	-
-	-	Klebsiella pneumoniae	Unknown	NZ_LT994835.1	319209	mcr-9	IncHI2/HI2A	conjugative	AA739	AJ059	IS903B→mcr-9→wbuc→IS26	mcr-9_type1	AJ059mcr-9_type1	2012	France	Europe	Clinical	Clinical	-
-	-	Enterobacter hormaechei	Unknown	NZ_OP950833.1	276870	mcr-9	IncHI2/HI2A	conjugative	AA739	AJ058	IS903B→mcr-9→IS1R→IS1B→hp→IS3000→IS1B→IS1R	mcr-9_type15	AJ058mcr-9_type15	2012	Czech Republic	Europe	Clinical	Clinical	-
-	-	Escherichia coli	Unknown	NZ_MT232840.1	312577	mcr-9	IncHI2/HI2A	conjugative	AA739	AJ055	IS903B→mcr-9→wbuc→IS26→IS1B	mcr-9_type3	AJ055mcr-9_type3	2012	Australia	Oceania	Animal	Poultry	-
-	-	Escherichia coli	Unknown	NZ_CP050163.1	289268	mcr-9	IncHI2/HI2A	conjugative	AA739	AJ058	IS903B→mcr-9→IS1R→IS1B	mcr-9_type6	AJ058mcr-9_type6	2012	China	Asia	Clinical	Clinical	-
GCA_000724505.1	SAMN02713682	Enterobacter cloacae	Enterobacter-93	CP008825.1	282439	mcr-9	IncHI2/HI2A	conjugative	AA739	AJ059	IS903B→mcr-9→wbuc→IS26	mcr-9_type1	AJ059mcr-9_type1	2012	USA	North America	Environment	Environment	p
GCA_000803045.1	SAMN03135815	Enterobacter hormaechei	Enterobacter-171	JSBO01000027.1	34717	mcr-9	IncHI2A	non-mobilizable	AA738	AJ051	IS903B→mcr-9→wbuc	mcr-9_type2	AJ051mcr-9_type2	2012	Brazil	South America	Clinical	Clinical	p
GCA_001466355.1	SAMN04110136	Salmonella enterica	Salmonella-28	LKJJ01000031.1	9139	mcr-1	IncX4	non-mobilizable	AA619	AI859	IS26→hp→hp→hp→hp→mcr-1→pap2	mcr-1_type3	AI859mcr-1_type3	2012	France	Europe	Food	Food	p
GCA_001466365.1	SAMN04110137	Salmonella enterica	Salmonella-28	LKJK01000087.1	5400	mcr-1	IncX4	non-mobilizable	AA619	AI859	mcr-1→pap2	mcr-1_type1	AI859mcr-1_type1	2012	France	Europe	Animal	Poultry	p
GCA_001615595.1	SAMN04376767	Escherichia coli	Escherichia-744	LVNF01000034.1	9314	mcr-1	IncX4	non-mobilizable	AA619	AI859	mcr-1→pap2	mcr-1_type1	AI859mcr-1_type1	2012	China	Asia	Animal	Pig	p
GCA_001616055.1	SAMN04376790	Escherichia coli	Escherichia-744	LVOC01000043.1	9372	mcr-1	IncX4	non-mobilizable	AA619	AI859	mcr-1→pap2	mcr-1_type1	AI859mcr-1_type1	2012	China	Asia	Animal	Pig	p
GCA_001616195.1	SAMN04376798	Escherichia coli	Escherichia-744	LVOK01000033.1	9350	mcr-1	IncX4	non-mobilizable	AA619	AI859	mcr-1→pap2	mcr-1_type1	AI859mcr-1_type1	2012	China	Asia	Animal	Pig	p
GCA_001616305.1	SAMN04376803	Escherichia coli	Escherichia-457	LVOP01000041.1	59503	mcr-1	IncI2	conjugative	AA372	AI350	ISApl1→mcr-1→pap2	mcr-1_type2	AI350mcr-1_type2	2012	China	Asia	Animal	Pig	p
GCA_002357895.1	SAMD00056131	Escherichia coli	Escherichia-457	AP017619.1	61223	mcr-1	IncI2	conjugative	AA372	AI350	ISApl1→mcr-1→pap2	mcr-1_type2	AI350mcr-1_type2	2012	Japan	Asia	Animal	Cattle	p
GCA_003008895.1	SAMN07983317	Escherichia coli	Escherichia-46	PGJC01000027.1	61931	mcr-1	IncI2	conjugative	AA372	AI350	ISApl1→mcr-1→pap2	mcr-1_type2	AI350mcr-1_type2	2012	China	Asia	Animal	Poultry	p
GCA_003009145.1	SAMN07983304	Escherichia coli	Escherichia-101	PGJO01000028.1	60982	mcr-1	IncI2	conjugative	AA372	AI350	mcr-1→pap2	mcr-1_type1	AI350mcr-1_type1	2012	China	Asia	Animal	Poultry	p
GCA_003009275.1	SAMN07983297	Escherichia coli	Escherichia-1589	PGJV01000029.1	62044	mcr-1	IncI2	conjugative	AA372	AI350	ISApl1→mcr-1→pap2	mcr-1_type2	AI350mcr-1_type2	2012	China	Asia	Animal	Poultry	p
GCA_003010015.1	SAMN07983268	Escherichia coli	Escherichia-156	PGKX01000022.1	60585	mcr-1	IncI2	conjugative	AA372	AI350	mcr-1→pap2	mcr-1_type1	AI350mcr-1_type1	2012	China	Asia	Animal	Poultry	p
GCA_003010165.1	SAMN07983261	Escherichia coli	Escherichia-46	PGLE01000025.1	61943	mcr-1	IncI2	conjugative	AA372	AI350	ISApl1→mcr-1→pap2	mcr-1_type2	AI350mcr-1_type2	2012	China	Asia	Animal	Poultry	p
GCA_003010195.1	SAMN07983260	Escherichia coli	Escherichia-101	PGLF01000029.1	62225	mcr-1	IncI2	conjugative	AA372	AI350	ISApl1→mcr-1→pap2	mcr-1_type2	AI350mcr-1_type2	2012	China	Asia	Animal	Poultry	p
GCA_003010335.1	SAMN07983253	Escherichia coli	Escherichia-101	PGLM01000025.1	58772	mcr-1	IncI2	conjugative	AA372	AI350	mcr-1→pap2	mcr-1_type1	AI350mcr-1_type1	2012	China	Asia	Animal	Poultry	p
GCA_003071545.1	SAMN08685598	Salmonella enterica	Salmonella-1541	NZ_CP027678.1	284485	mcr-9	IncHI2/HI2A	conjugative	AA739	AJ055	IS903B→mcr-9→wbuc→IS26	mcr-9_type1	AJ055mcr-9_type1	2012	Germany	Europe	Animal	Poultry	p
GCA_003402955.1	SAMN09630238	Escherichia coli	Escherichia-88	CP031550.1	66945	mcr-1	IncI2	conjugative	AA372	AI350	ISApl1→mcr-1→pap2	mcr-1_type2	AI350mcr-1_type2	2012	China	Asia	Animal	Pig	p
GCA_003856995.1	SAMN07411973	Escherichia coli	Escherichia-131	CP022735.1	241600	mcr-1	IncHI2/HI2A	conjugative	AA738	AJ047	ISApl1→mcr-1→ISApl1→ISApl1→pap2	mcr-1_type16	AJ047mcr-1_type16	2012	Saudi Arabia	Asia	Clinical	Clinical	p
GCA_003858725.1	SAMN10476579	Escherichia coli	Escherichia-4204	RQUT01000018.1	108976	mcr-1	IncHI2A	non-mobilizable	AA738	AJ051	ISApl1→mcr-1→pap2→ISApl1	mcr-1_type4	AJ051mcr-1_type4	2012	China	Asia	Clinical	Clinical	p
GCA_003859245.1	SAMN10476578	Escherichia coli	Escherichia-4204	RQUS01000019.1	108493	mcr-1	IncHI2A	non-mobilizable	AA738	AJ051	ISApl1→mcr-1→pap2→ISApl1	mcr-1_type4	AJ051mcr-1_type4	2012	China	Asia	Clinical	Clinical	p
GCA_004378015.1	SAMN11130348	Escherichia coli	Escherichia-366	SNTI01000061.1	18364	mcr-5	IncFII(29)	mobilizable	AE682	AO510	Tn3→hin→ChrB→mcr-5	mcr-5_type1	AO510mcr-5_type1	2012	Paraguay	South America	Animal	Poultry	p
GCA_004378155.1	SAMN11130356	Escherichia coli	Escherichia-6853	SNTQ01000021.1	63969	mcr-5	IncI1	non-mobilizable	AA474	AI598	Tn3→hin→ChrB→mcr-5	mcr-5_type1	AI598mcr-5_type1	2012	Paraguay	South America	Animal	Poultry	p
GCA_004378185.1	SAMN11130349	Escherichia coli	Escherichia-165	SNTJ01000018.1	83308	mcr-5	IncFII(29)	conjugative	AA329	AI237	Tn3→hin→ChrB→mcr-5	mcr-5_type1	AI237mcr-5_type1	2012	Paraguay	South America	Animal	Poultry	p
GCA_006073715.1	SAMN07244635	Salmonella enterica	Salmonella-19	AAENAB010000022.1	59064	mcr-1	IncI2	conjugative	AA372	AI350	mcr-1→pap2	mcr-1_type1	AI350mcr-1_type1	2012	Peru	South America	Clinical	Clinical	p
GCA_006386615.1	SAMN02847423	Salmonella enterica	Salmonella-286	AAFGFG010000008.1	253523	mcr-9	IncHI2A	conjugative	AA739	AJ056	IS903B→mcr-9→wbuc→qseC→qseB→hp→hp→IS26	mcr-9_type5	AJ056mcr-9_type5	2012	USA	North America	Environment	Environment	p
GCA_006386755.1	SAMN02847522	Salmonella enterica	Salmonella-286	AAFGFJ010000013.1	162217	mcr-9	IncHI2A	conjugative	AA739	AJ056	IS903B→mcr-9→wbuc→qseC→qseB→hp→hp→IS26	mcr-9_type5	AJ056mcr-9_type5	2012	USA	North America	Others	Others	p
GCA_006386775.1	SAMN02847520	Salmonella enterica	Salmonella-286	AAFGFL010000009.1	229841	mcr-9	IncHI2A	conjugative	AA739	AJ056	IS903B→mcr-9→wbuc→qseC→qseB→hp→hp→IS26	mcr-9_type5	AJ056mcr-9_type5	2012	USA	North America	Others	Others	p
GCA_008035085.1	SAMN03168960	Salmonella enterica	Salmonella-34	AAJLNM010000058.1	9205	mcr-1	IncX4	non-mobilizable	AA619	AI859	mcr-1→pap2	mcr-1_type1	AI859mcr-1_type1	2012	United Kingdom	Europe	Clinical	Clinical	p
GCA_008931625.1	SAMN12289395	Citrobacter freundii	Citrobacter-95	NZ_CP042525.1	339433	mcr-9	IncHI2/HI2A	conjugative	AA739	AJ059	IS903B→mcr-9→wbuc→IS26→IS1B	mcr-9_type3	AJ059mcr-9_type3	2012	Australia	Oceania	Others	Others	p
GCA_009387915.1	SAMN10724437	Klebsiella pneumoniae	Klebsiella-1315	CP035200.1	40255	mcr-3	IncFII(pMET)	non-mobilizable	AD305	AM814	mcr-3→dgkA→ISKpn40→ISKpn40→ble→IS15DI	mcr-3_type78	AM814mcr-3_type78	2012	Laos	Asia	Clinical	Clinical	p
GCA_009387945.1	SAMN10721859	Klebsiella pneumoniae	Klebsiella-87	CP035195.1	60128	mcr-3	IncP1	conjugative	AC978	AM371	TnAs2→mcr-3→dgkA	mcr-3_type1	AM371mcr-3_type1	2012	Laos	Asia	Clinical	Clinical	p
GCA_009621435.1	SAMEA5737700	Salmonella enterica	Salmonella-27	DAAFTR010000029.1	9204	mcr-1	IncX4	non-mobilizable	AA619	AI859	mcr-1→pap2	mcr-1_type1	AI859mcr-1_type1	2012	Germany	Europe	Animal	Livestock	p
GCA_009625635.1	SAMEA6058437	Salmonella enterica	Salmonella-329	DAAGCA010000032.1	8749	mcr-4	ColE10	mobilizable	AC772	AM107	mcr-4	NO	AM107mcr-4_NO	2012	Germany	Europe	Animal	Animal	p
GCA_009625635.1	SAMEA6058437	Salmonella enterica	Salmonella-329	DAAGCA010000051.1	4912	mcr-4	ColE10	non-mobilizable	AC772	AM107	mcr-4	NO	AM107mcr-4_NO	2012	Germany	Europe	Animal	Animal	p
GCA_009633075.1	SAMEA5737701	Salmonella enterica	Salmonella-28	DAAGLR010000037.1	9205	mcr-1	IncX4	non-mobilizable	AA619	AI859	mcr-1→pap2	mcr-1_type1	AI859mcr-1_type1	2012	Germany	Europe	Food	Food	p
GCA_009664635.1	SAMN13191646	Salmonella enterica	Salmonella-34	CP045953.1	144821	mcr-3	IncA/C2	conjugative	AA861	AJ283	IS26→tmrB→yokD→IS26→mcr-3→dgkA→ISKpn40→IS15DI	mcr-3_type35	AJ283mcr-3_type35	2012	Australia	Oceania	Clinical	Clinical	p
GCA_010263995.1	SAMEA5882642	Salmonella enterica	Salmonella-27	DAAQRT010000030.1	9204	mcr-1	IncX4	non-mobilizable	AA619	AI859	mcr-1→pap2	mcr-1_type1	AI859mcr-1_type1	2012	Germany	Europe	Environment	Environment	p
GCA_010265245.1	SAMEA5882644	Salmonella enterica	Salmonella-329	DAAQTX010000039.1	7545	mcr-4	ColE10	mobilizable	AC772	AM107	mcr-4	NO	AM107mcr-4_NO	2012	Germany	Europe	Animal	Livestock	p
GCA_010265245.1	SAMEA5882644	Salmonella enterica	Salmonella-329	DAAQTX010000063.1	5856	mcr-4	ColE10	non-mobilizable	AC772	AM107	mcr-4	NO	AM107mcr-4_NO	2012	Germany	Europe	Animal	Livestock	p
GCA_010293985.1	SAMEA6057975	Salmonella enterica	Salmonella-27	DAAQYK010000069.1	9262	mcr-1	IncX4	non-mobilizable	AA619	AI859	mcr-1→pap2	mcr-1_type1	AI859mcr-1_type1	2012	Germany	Europe	Food	Food	p
GCA_010398965.1	SAMEA104396091	Salmonella enterica	Salmonella-28	DAARFJ010000081.1	9205	mcr-1	IncX4	non-mobilizable	AA619	AI859	mcr-1→pap2	mcr-1_type1	AI859mcr-1_type1	2012	Germany	Europe	Animal	Animal	p
GCA_010561385.1	SAMEA104396079	Salmonella enterica	Salmonella-28	DAASCD010000074.1	10299	mcr-1	IncX4	non-mobilizable	AA619	AI859	IS26→hp→hp→hp→hp→mcr-1→pap2	mcr-1_type3	AI859mcr-1_type3	2012	Germany	Europe	Food	Food	p
GCA_010616765.1	SAMEA104398393	Salmonella enterica	Salmonella-34	DAASNX010000080.1	8723	mcr-4	ColE10	mobilizable	AC772	AM107	ISKpn26→mcr-4	mcr-4_type3	AM107mcr-4_type3	2012	Germany	Europe	Animal	Animal	p
GCA_010616765.1	SAMEA104398393	Salmonella enterica	Salmonella-34	DAASNX010000114.1	8749	mcr-4	ColE10	mobilizable	AC772	AM107	mcr-4	NO	AM107mcr-4_NO	2012	Germany	Europe	Animal	Animal	p
GCA_010645285.1	SAMEA104396073	Salmonella enterica	Salmonella-28	DAASVH010000060.1	10185	mcr-1	IncX4	non-mobilizable	AA619	AI859	IS26→hp→hp→hp→hp→mcr-1→pap2	mcr-1_type3	AI859mcr-1_type3	2012	Germany	Europe	Food	Food	p
GCA_010648185.1	SAMEA104396092	Salmonella enterica	Salmonella-28	DAASVT010000030.1	9573	mcr-1	IncX4	non-mobilizable	AA619	AI859	IS26→hp→hp→hp→hp→mcr-1→pap2	mcr-1_type3	AI859mcr-1_type3	2012	Germany	Europe	Food	Food	p
GCA_011136895.1	SAMEA104398375	Salmonella enterica	Salmonella-34	DAAUCC010000079.1	9204	mcr-1	IncX4	non-mobilizable	AA619	AI859	mcr-1→pap2	mcr-1_type1	AI859mcr-1_type1	2012	Germany	Europe	Food	Food	p
GCA_012399985.1	SAMN12730722	Escherichia coli	Escherichia-42	AASKFM010000083.1	9208	mcr-1	IncX4	non-mobilizable	AA619	AI859	mcr-1→pap2	mcr-1_type1	AI859mcr-1_type1	2012	Spain	Europe	Animal	Pig	p
GCA_012453685.1	SAMN12730723	Escherichia coli	Escherichia-42	AASOCK010000047.1	35359	mcr-1	IncX4	conjugative	AA619	AI859	mcr-1→pap2	mcr-1_type1	AI859mcr-1_type1	2012	Spain	Europe	Animal	Pig	p
GCA_012454145.1	SAMN12730724	Escherichia coli	Escherichia-156	AASOCJ010000054.1	16322	mcr-1	IncX4	mobilizable	AA619	AI859	mcr-1→pap2	mcr-1_type1	AI859mcr-1_type1	2012	Spain	Europe	Animal	Pig	p
GCA_013006915.1	SAMN07255229	Escherichia coli	Escherichia-624	DABHFN010000024.1	63032	mcr-1	IncI2	conjugative	AA372	AI347	mcr-1→pap2	mcr-1_type1	AI347mcr-1_type1	2012	Canada	North America	Clinical	Clinical	p
GCA_013039685.1	SAMN07682596	Escherichia coli	Escherichia-410	DABIDD010000031.1	60717	mcr-1	IncI2	conjugative	AA372	AI350	mcr-1→pap2	mcr-1_type1	AI350mcr-1_type1	2012	China	Asia	Clinical	Clinical	p
GCA_013039965.1	SAMN07682593	Escherichia coli	Escherichia-1011	DABIDS010000020.1	65003	mcr-1	IncI2	conjugative	AA372	AI350	mcr-1→pap2	mcr-1_type1	AI350mcr-1_type1	2012	China	Asia	Clinical	Clinical	p
GCA_013389615.1	SAMN15394023	Escherichia coli	Escherichia-155	CP058311.1	217263	mcr-1	IncHI2/HI2A/IncN	conjugative	AA738	AJ047	ISApl1→mcr-1→pap2→ISApl1	mcr-1_type4	AJ047mcr-1_type4	2012	China	Asia	Others	Others	p
GCA_014683805.1	SAMEA104407543	Escherichia coli	Escherichia-2040	DABULP010000038.1	30833	mcr-1	IncX4	conjugative	AA619	AI859	IS26→hp→hp→hp→hp→mcr-1→pap2	mcr-1_type3	AI859mcr-1_type3	2012	Germany	Europe	Animal	Pig	p
GCA_014690745.1	SAMEA104407544	Escherichia coli	Escherichia-57	DABUHU010000086.1	9209	mcr-1	IncX4	non-mobilizable	AA619	AI859	mcr-1→pap2	mcr-1_type1	AI859mcr-1_type1	2012	Germany	Europe	Animal	Pig	p
GCA_015209985.1	SAMN14479281	Escherichia coli	Escherichia-216	JABBCF010000002.1	325302	mcr-9	IncHI2/HI2A	conjugative	AA739	AJ055	IS903B→mcr-9→wbuc→IS26→IS1B	mcr-9_type3	AJ055mcr-9_type3	2012	Australia	Oceania	Animal	Poultry	p
GCA_015476785.1	SAMN15904830	Escherichia coli	Escherichia-101	NZ_JACSXT010000002.1	289268	mcr-9	IncHI2/HI2A	conjugative	AA739	AJ058	IS903B→mcr-9→IS1R→IS1B	mcr-9_type6	AJ058mcr-9_type6	2012	China	Asia	Clinical	Clinical	p
GCA_015910265.1	SAMN13747511	Enterobacter hormaechei	Enterobacter-93	CP047737.1	310486	mcr-9	IncHI2/HI2A/IncN	conjugative	AA739	AJ058	IS903B→mcr-9→wbuc→qseC→qseB→IS1B	mcr-9_type13	AJ058mcr-9_type13	2012	Canada	North America	Clinical	Clinical	p
GCA_015910285.1	SAMN13747510	Enterobacter hormaechei	Enterobacter-93	CP047741.1	344276	mcr-9	IncHI2/HI2A	conjugative	AA739	AJ058	IS903B→mcr-9→wbuc→qseC→qseB→IS1B	mcr-9_type13	AJ058mcr-9_type13	2012	Canada	North America	Clinical	Clinical	p
GCA_016696045.1	SAMEA104437720	Escherichia coli	Escherichia-7315	DADEMV010000085.1	9206	mcr-1	IncX4	non-mobilizable	AA619	AI859	mcr-1→pap2	mcr-1_type1	AI859mcr-1_type1	2012	Poland	Europe	Unknown	Unknown	p
GCA_016696065.1	SAMEA104437719	Escherichia coli	Escherichia-949	DADEMR010000032.1	30826	mcr-1	IncX4	conjugative	AA619	AI859	IS26→hp→hp→hp→hp→mcr-1→pap2	mcr-1_type3	AI859mcr-1_type3	2012	Poland	Europe	Unknown	Unknown	p
GCA_016696085.1	SAMEA104437723	Escherichia coli	Escherichia-57	DADEMT010000052.1	9204	mcr-1	IncX4	non-mobilizable	AA619	AI859	mcr-1→pap2	mcr-1_type1	AI859mcr-1_type1	2012	Poland	Europe	Unknown	Unknown	p
GCA_016696105.1	SAMEA104437721	Escherichia coli	Escherichia-154	DADEMO010000049.1	9204	mcr-1	IncX4	non-mobilizable	AA619	AI859	mcr-1→pap2	mcr-1_type1	AI859mcr-1_type1	2012	Poland	Europe	Unknown	Unknown	p
GCA_016696125.1	SAMEA104437717	Escherichia coli	Escherichia-919	DADEMP010000028.1	30833	mcr-1	IncX4	conjugative	AA619	AI859	IS26→hp→hp→hp→hp→mcr-1→pap2	mcr-1_type3	AI859mcr-1_type3	2012	Poland	Europe	Unknown	Unknown	p
GCA_016696185.1	SAMEA104437714	Escherichia coli	Escherichia-359	DADEMN010000053.1	10648	mcr-1	IncX4	non-mobilizable	AA619	AI859	IS26→hp→hp→hp→hp→mcr-1→pap2	mcr-1_type3	AI859mcr-1_type3	2012	Poland	Europe	Unknown	Unknown	p
GCA_016696315.1	SAMEA104437708	Escherichia coli	Escherichia-359	DADENF010000056.1	9567	mcr-1	IncX4	non-mobilizable	AA619	AI859	IS26→hp→hp→hp→hp→mcr-1→pap2	mcr-1_type3	AI859mcr-1_type3	2012	Poland	Europe	Unknown	Unknown	p
GCA_016734725.1	SAMEA104437718	Escherichia coli	Escherichia-58	DADESH010000042.1	30826	mcr-1	IncX4	conjugative	AA619	AI859	IS26→hp→hp→hp→hp→mcr-1→pap2	mcr-1_type3	AI859mcr-1_type3	2012	Poland	Europe	Unknown	Unknown	p
GCA_016739675.1	SAMEA26142418	Escherichia coli	Escherichia-43	DADEWF010000039.1	32476	mcr-1	IncX4	conjugative	AA619	AI859	mcr-1→pap2	mcr-1_type1	AI859mcr-1_type1	2012	Denmark	Europe	Food	Food	p
GCA_016774115.1	SAMN17487930	Enterobacter hormaechei	Enterobacter-114	JAETUS010000002.1	318699	mcr-9	IncHI2/HI2A	conjugative	AA739	AJ055	IS903B→mcr-9→wbuc→IS26→IS1B	mcr-9_type3	AJ055mcr-9_type3	2012	Australia	Oceania	Clinical	Clinical	p
GCA_018027685.1	SAMEA104437722	Escherichia coli	Escherichia-624	DADWTV010000040.1	30745	mcr-1	IncX4	conjugative	AA619	AI859	IS26→hp→hp→hp→hp→mcr-1→pap2	mcr-1_type3	AI859mcr-1_type3	2012	Poland	Europe	Unknown	Unknown	p
GCA_018274285.1	SAMN18869356	Salmonella enterica	Salmonella-34	JAGULG010000022.1	57609	mcr-1	IncI2	conjugative	AA372	AI350	mcr-1→pap2	mcr-1_type1	AI350mcr-1_type1	2012	China	Asia	Clinical	Clinical	p
GCA_018274295.1	SAMN18869357	Salmonella enterica	Salmonella-34	JAGULH010000023.1	57609	mcr-1	IncI2	conjugative	AA372	AI350	mcr-1→pap2	mcr-1_type1	AI350mcr-1_type1	2012	China	Asia	Clinical	Clinical	p
GCA_018275345.1	SAMN18869355	Salmonella enterica	Salmonella-34	JAGULF010000024.1	49071	mcr-1	IncP1	conjugative	AC978	AM371	mcr-1→pap2	mcr-1_type1	AM371mcr-1_type1	2012	China	Asia	Clinical	Clinical	p
GCA_018295025.1	SAMN08554935	Escherichia coli	Escherichia-10	DAEAVU010000007.1	198430	mcr-1	IncHI2/HI2A	conjugative	AA738	AJ047	ISApl1→mcr-1→pap2	mcr-1_type2	AJ047mcr-1_type2	2012	China	Asia	Clinical	Clinical	p
GCA_018295045.1	SAMN08554934	Escherichia coli	Escherichia-6756	DAEAWM010000026.1	59024	mcr-1	IncI2	conjugative	AA372	AI350	mcr-1→pap2	mcr-1_type1	AI350mcr-1_type1	2012	China	Asia	Clinical	Clinical	p
GCA_018295065.1	SAMN08554933	Escherichia coli	Escherichia-7941	DAEAWQ010000028.1	60746	mcr-1	IncI2	conjugative	AA372	AI350	ISKpn26→mcr-1→pap2	mcr-1_type6	AI350mcr-1_type6	2012	China	Asia	Clinical	Clinical	p
GCA_018295085.1	SAMN08554931	Escherichia coli	Escherichia-10	DAEAVR010000026.1	59545	mcr-1	IncI2	conjugative	AA372	AI350	mcr-1→pap2	mcr-1_type1	AI350mcr-1_type1	2012	China	Asia	Clinical	Clinical	p
GCA_018295105.1	SAMN08554932	Escherichia coli	Escherichia-10	DAEAWG010000038.1	30405	mcr-1	IncX4	conjugative	AA619	AI859	mcr-1→pap2	mcr-1_type1	AI859mcr-1_type1	2012	China	Asia	Clinical	Clinical	p
GCA_018295125.1	SAMN08554927	Escherichia coli	Escherichia-1011	DAEAWI010000026.1	59025	mcr-1	IncI2	conjugative	AA372	AI350	mcr-1→pap2	mcr-1_type1	AI350mcr-1_type1	2012	China	Asia	Clinical	Clinical	p
GCA_018295145.1	SAMN08554928	Escherichia coli	Escherichia-1684	DAEAWJ010000038.1	9585	mcr-1	IncX4	non-mobilizable	AA619	AI859	mcr-1→pap2	mcr-1_type1	AI859mcr-1_type1	2012	China	Asia	Clinical	Clinical	p
GCA_018295195.1	SAMN08554924	Escherichia coli	Escherichia-10	DAEAWA010000009.1	198432	mcr-1	IncHI2/HI2A	conjugative	AA738	AJ047	ISApl1→mcr-1→pap2	mcr-1_type2	AJ047mcr-1_type2	2012	China	Asia	Clinical	Clinical	p
GCA_018295245.1	SAMN08554925	Escherichia coli	Escherichia-3941	DAEAVY010000027.1	61205	mcr-1	IncI2	conjugative	AA372	AI350	ISApl1→mcr-1→pap2	mcr-1_type2	AI350mcr-1_type2	2012	China	Asia	Clinical	Clinical	p
GCA_018295265.1	SAMN08554926	Escherichia coli	Escherichia-3586	DAEAVW010000018.1	59559	mcr-1	IncI2	conjugative	AA372	AI350	mcr-1→pap2	mcr-1_type1	AI350mcr-1_type1	2012	China	Asia	Clinical	Clinical	p
GCA_018295285.1	SAMN08554945	Escherichia coli	Escherichia-206	DAEAVZ010000033.1	61782	mcr-1	IncI2	conjugative	AA372	AI350	mcr-1→pap2	mcr-1_type1	AI350mcr-1_type1	2012	China	Asia	Clinical	Clinical	p
GCA_018295305.1	SAMN08554946	Escherichia coli	Escherichia-1011	DAEAVX010000029.1	56205	mcr-1	IncI2	conjugative	AA372	AI350	mcr-1→pap2	mcr-1_type1	AI350mcr-1_type1	2012	China	Asia	Clinical	Clinical	p
GCA_020143305.1	SAMN15722340	Escherichia coli	Escherichia-993	JACIKO010000035.1	59333	mcr-1	IncI2	conjugative	AA372	AI350	mcr-1→pap2	mcr-1_type1	AI350mcr-1_type1	2012	China	Asia	Animal	Pig	p
GCA_020144465.1	SAMN15722281	Escherichia coli	Escherichia-993	JACIMV010000035.1	59949	mcr-1	IncI2	conjugative	AA372	AI350	mcr-1→pap2	mcr-1_type1	AI350mcr-1_type1	2012	China	Asia	Animal	Pig	p
GCA_020144545.1	SAMN15722277	Escherichia coli	Escherichia-206	JACIMZ010000026.1	63440	mcr-1	IncI2	conjugative	AA372	AI350	mcr-1→pap2	mcr-1_type1	AI350mcr-1_type1	2012	China	Asia	Animal	Pig	p
GCA_020148805.1	SAMN15722101	Escherichia coli	Escherichia-88	JACITP010000024.1	53986	mcr-1	IncI2	conjugative	AA372	AI350	mcr-1→pap2	mcr-1_type1	AI350mcr-1_type1	2012	China	Asia	Animal	Pig	p
GCA_020149435.1	SAMN15722070	Escherichia coli	Escherichia-710	JACIUT010000039.1	31297	mcr-1	IncI2	mobilizable	AA372	AI350	mcr-1→pap2	mcr-1_type1	AI350mcr-1_type1	2012	China	Asia	Animal	Pig	p
GCA_021449025.1	SAMN16495379	Escherichia coli	Escherichia-10	DAFLQN010000050.1	21582	mcr-1	IncX4	mobilizable	AA619	AI859	mcr-1→pap2	mcr-1_type1	AI859mcr-1_type1	2012	Belgium	Europe	Unknown	Unknown	p
GCA_021452545.1	SAMN16495354	Escherichia coli	Escherichia-216	DAFLPW010000079.1	10569	mcr-4	ColE10	mobilizable	AC772	AM107	IS26→ISKpn72→mcr-4	mcr-4_type1	AM107mcr-4_type1	2012	Belgium	Europe	Unknown	Unknown	p
GCA_021452545.1	SAMN16495354	Escherichia coli	Escherichia-216	DAFLPW010000123.1	10447	mcr-4	ColE10	mobilizable	AC772	AM107	IS26→ISKpn72→mcr-4	mcr-4_type1	AM107mcr-4_type1	2012	Belgium	Europe	Unknown	Unknown	p
GCA_021452565.1	SAMN16495355	Escherichia coli	Escherichia-359	DAFLPV010000061.1	7507	mcr-4	ColE10	mobilizable	AC772	AM107	mcr-4	NO	AM107mcr-4_NO	2012	Belgium	Europe	Unknown	Unknown	p
GCA_021452565.1	SAMN16495355	Escherichia coli	Escherichia-359	DAFLPV010000117.1	7589	mcr-4	ColE10	mobilizable	AC772	AM107	mcr-4	NO	AM107mcr-4_NO	2012	Belgium	Europe	Unknown	Unknown	p
GCA_021650625.1	SAMN20824180	Escherichia coli	Escherichia-206	JAKGAH010000008.1	63376	mcr-1	IncI2	conjugative	AA372	AI350	mcr-1→pap2	mcr-1_type1	AI350mcr-1_type1	2012	China	Asia	Animal	Pig	p
GCA_022435745.1	SAMEA104175515	Salmonella enterica	Salmonella-34	DAGTYV010000094.1	9205	mcr-1	IncX4	non-mobilizable	AA619	AI859	mcr-1→pap2	mcr-1_type1	AI859mcr-1_type1	2012	Belgium	Europe	Animal	Pig	p
GCA_022546695.1	SAMN05437833	Escherichia coli	Escherichia-3944	MCDL01000098.1	58448	mcr-1	IncI2	conjugative	AA372	AI350	mcr-1→pap2	mcr-1_type1	AI350mcr-1_type1	2012	China	Asia	Clinical	Clinical	p
GCA_022846555.1	SAMD00441895	Citrobacter koseri	Citrobacter-690	NZ_AP025641.1	255859	mcr-9	IncHI2/HI2A	non-mobilizable	AA739	AJ059	IS903B→mcr-9→wbuc→IS26	mcr-9_type1	AJ059mcr-9_type1	2012	Unknown	Unknown	Clinical	Clinical	p
GCA_022970515.1	SAMN18521296	Escherichia coli	Escherichia-46	JAGMSV010000026.1	60165	mcr-1	IncI2	conjugative	AA372	AI350	ISApl1→mcr-1→pap2	mcr-1_type2	AI350mcr-1_type2	2012	China	Asia	Animal	Pig	p
GCA_022970535.1	SAMN18521294	Escherichia coli	Escherichia-46	JAGMST010000026.1	61337	mcr-1	IncI2	conjugative	AA372	AI350	ISApl1→mcr-1→pap2	mcr-1_type2	AI350mcr-1_type2	2012	China	Asia	Animal	Pig	p
GCA_022970545.1	SAMN18521295	Escherichia coli	Escherichia-46	JAGMSU010000026.1	60830	mcr-1	IncI2	conjugative	AA372	AI350	ISApl1→mcr-1→pap2	mcr-1_type2	AI350mcr-1_type2	2012	China	Asia	Animal	Pig	p
GCA_022970815.1	SAMN18521280	Escherichia coli	Escherichia-101	JAGMSF010000028.1	58993	mcr-1	IncI2	conjugative	AA372	AI350	mcr-1→pap2	mcr-1_type1	AI350mcr-1_type1	2012	China	Asia	Animal	Pig	p
GCA_022970835.1	SAMN18521279	Escherichia coli	Escherichia-101	JAGMSE010000028.1	62735	mcr-1	IncI2	conjugative	AA372	AI350	mcr-1→pap2	mcr-1_type1	AI350mcr-1_type1	2012	China	Asia	Animal	Pig	p
GCA_022972175.1	SAMN18521213	Escherichia coli	Escherichia-218	JAGMPQ010000012.1	122267	mcr-1	IncHI2A	non-mobilizable	AA738	AJ051	ISApl1→mcr-1→pap2→ISApl1	mcr-1_type4	AJ051mcr-1_type4	2012	China	Asia	Animal	Pig	p
GCA_022972185.1	SAMN18521212	Escherichia coli	Escherichia-218	JAGMPP010000014.1	102370	mcr-1	IncHI2A	non-mobilizable	AA738	AJ051	ISApl1→mcr-1→pap2→ISApl1	mcr-1_type4	AJ051mcr-1_type4	2012	China	Asia	Animal	Pig	p
GCA_023023085.1	SAMN21379556	Enterobacter cloacae	Enterobacter-84	CP083822.1	90256	mcr-10	IncFIA(HI1)	mobilizable	AA557	AI770	IS5D→xerc→mcr-10→IS26→IS3→ISKpn78	mcr-10_type21	AI770mcr-10_type21	2012	China	Asia	Clinical	Clinical	p
GCA_023023685.1	SAMN21379549	Enterobacter roggenkampii	Enterobacter-523	CP083854.1	297683	mcr-9	IncHI2/HI2A	conjugative	AA739	AJ058	IS903B→mcr-9→IS1B→IS3000	mcr-9_type4	AJ058mcr-9_type4	2012	China	Asia	Clinical	Clinical	p
GCA_023023705.1	SAMN21379548	Enterobacter kobei	Enterobacter-57	CP083858.1	248708	mcr-9	IncHI2/HI2A	conjugative	AA739	AJ058	IS903B→mcr-9→IS1B→IS3000	mcr-9_type4	AJ058mcr-9_type4	2012	China	Asia	Clinical	Clinical	p
GCA_024984015.1	SAMN19836083	Salmonella enterica	Salmonella-19	DAIYZV010000008.1	227102	mcr-9	IncHI2/HI2A	conjugative	AA739	AJ058	IS903B→mcr-9	mcr-9_type8	AJ058mcr-9_type8	2012	Canada	North America	Clinical	Clinical	p
GCA_025052075.1	SAMEA12943972	Escherichia coli	Escherichia-10	DAJBDK010000069.1	8431	mcr-1	IncX4	non-mobilizable	AA619	AI859	mcr-1→pap2	mcr-1_type1	AI859mcr-1_type1	2012	France	Europe	Animal	Cattle	p
GCA_025052555.1	SAMEA12943935	Escherichia coli	Escherichia-410	DAJBEK010000047.1	9202	mcr-1	IncX4	non-mobilizable	AA619	AI859	mcr-1→pap2	mcr-1_type1	AI859mcr-1_type1	2012	France	Europe	Animal	Cattle	p
GCA_025154655.1	SAMN23961571	Escherichia coli	Escherichia-48	JAJQNR010000028.1	60499	mcr-1	IncI2	conjugative	AA372	AI350	mcr-1→pap2	mcr-1_type1	AI350mcr-1_type1	2012	China	Asia	Clinical	Clinical	p
GCA_025155455.1	SAMN24012612	Escherichia coli	Escherichia-68	JAJROO010000039.1	33221	mcr-1	IncI2	mobilizable	AA372	AI350	mcr-1→pap2	mcr-1_type1	AI350mcr-1_type1	2012	China	Asia	Clinical	Clinical	p
GCA_025155575.1	SAMN24012606	Escherichia coli	Escherichia-1485	JAJROU010000023.1	59749	mcr-1	IncI2	conjugative	AA372	AI350	mcr-1→pap2	mcr-1_type1	AI350mcr-1_type1	2012	China	Asia	Clinical	Clinical	p
GCA_025156555.1	SAMN24046395	Klebsiella pneumoniae	Klebsiella-15	JAJREK010000029.1	60901	mcr-1	IncI2	conjugative	AA372	AI350	mcr-1→pap2	mcr-1_type1	AI350mcr-1_type1	2012	China	Asia	Clinical	Clinical	p
GCA_025156695.1	SAMN24046391	Klebsiella pneumoniae	Klebsiella-15	JAJREM010000031.1	57270	mcr-1	IncI2	conjugative	AA372	AI350	mcr-1→pap2	mcr-1_type1	AI350mcr-1_type1	2012	China	Asia	Clinical	Clinical	p
GCA_025157515.1	SAMN24061049	Escherichia coli	Unknown	JAJRGD010000024.1	61948	mcr-1	IncI2	conjugative	AA372	AI350	mcr-1→pap2	mcr-1_type1	AI350mcr-1_type1	2012	China	Asia	Clinical	Clinical	p
GCA_025157535.1	SAMN24061046	Escherichia coli	Unknown	JAJRGF010000025.1	78024	mcr-1	p0111	non-mobilizable	AA378	AI372	mcr-1→pap2	mcr-1_type1	AI372mcr-1_type1	2012	China	Asia	Clinical	Clinical	p
GCA_025157595.1	SAMN24061043	Escherichia coli	Escherichia-189	JAJRGI010000027.1	60599	mcr-1	IncI2	conjugative	AA372	AI350	mcr-1→pap2	mcr-1_type1	AI350mcr-1_type1	2012	China	Asia	Clinical	Clinical	p
GCA_025157605.1	SAMN24061044	Escherichia coli	Escherichia-189	JAJRGH010000026.1	61277	mcr-1	IncI2	conjugative	AA372	AI350	mcr-1→pap2	mcr-1_type1	AI350mcr-1_type1	2012	China	Asia	Clinical	Clinical	p
GCA_027584975.1	SAMN06330162	Enterobacter hormaechei	Enterobacter-93	JAIPLP010000002.1	268547	mcr-9	IncHI2/HI2A	conjugative	AA739	AJ059	IS903B→mcr-9→wbuc→qseC→qseB→hp→hp→IS26	mcr-9_type5	AJ059mcr-9_type5	2012	USA	North America	Clinical	Clinical	p
GCA_029429065.1	SAMN14049410	Escherichia coli	Escherichia-10	DAOCKI010000032.1	60082	mcr-1	IncI2	conjugative	AA372	AI350	mcr-1→pap2	mcr-1_type1	AI350mcr-1_type1	2012	China	Asia	Clinical	Clinical	p
GCA_029442435.1	SAMN14049587	Escherichia coli	Escherichia-5487	DAOCKV010000028.1	59648	mcr-1	IncI2	conjugative	AA372	AI350	mcr-1→pap2	mcr-1_type1	AI350mcr-1_type1	2012	China	Asia	Clinical	Clinical	p
GCA_029442635.1	SAMN14049413	Escherichia coli	Unknown	DAOCLI010000026.1	61738	mcr-1	IncI2	conjugative	AA372	AI350	mcr-1→pap2	mcr-1_type1	AI350mcr-1_type1	2012	China	Asia	Clinical	Clinical	p
GCA_029443815.1	SAMN14049510	Escherichia coli	Escherichia-10	DAOCMF010000056.1	9210	mcr-1	IncX4	non-mobilizable	AA619	AI859	mcr-1→pap2	mcr-1_type1	AI859mcr-1_type1	2012	China	Asia	Clinical	Clinical	p
GCA_029443835.1	SAMN14049506	Escherichia coli	Escherichia-2003	DAOCMD010000022.1	63177	mcr-1	IncI2	conjugative	AA372	AI350	mcr-1→pap2	mcr-1_type1	AI350mcr-1_type1	2012	China	Asia	Clinical	Clinical	p
GCA_029444335.1	SAMN14049582	Escherichia coli	Escherichia-155	DAOCNE010000061.1	6199	mcr-1	IncX4	non-mobilizable	AA619	AI859	mcr-1→pap2	mcr-1_type1	AI859mcr-1_type1	2012	China	Asia	Clinical	Clinical	p
GCA_029444675.1	SAMN14049584	Escherichia coli	Escherichia-155	DAOCNY010000044.1	9210	mcr-1	IncX4	non-mobilizable	AA619	AI859	mcr-1→pap2	mcr-1_type1	AI859mcr-1_type1	2012	China	Asia	Clinical	Clinical	p
GCA_029444695.1	SAMN14049583	Escherichia coli	Escherichia-616	DAOCNX010000054.1	9584	mcr-1	IncX4	non-mobilizable	AA619	AI859	mcr-1→pap2	mcr-1_type1	AI859mcr-1_type1	2012	China	Asia	Clinical	Clinical	p
GCA_029444715.1	SAMN14049586	Escherichia coli	Escherichia-10	DAOCNZ010000061.1	9584	mcr-1	IncX4	non-mobilizable	AA619	AI859	mcr-1→pap2	mcr-1_type1	AI859mcr-1_type1	2012	China	Asia	Clinical	Clinical	p
GCA_029444755.1	SAMN14049588	Escherichia coli	Escherichia-10	DAOCOA010000066.1	9210	mcr-1	IncX4	non-mobilizable	AA619	AI859	mcr-1→pap2	mcr-1_type1	AI859mcr-1_type1	2012	China	Asia	Clinical	Clinical	p
GCA_029444775.1	SAMN14049590	Escherichia coli	Escherichia-744	DAOCOD010000076.1	9210	mcr-1	IncX4	non-mobilizable	AA619	AI859	mcr-1→pap2	mcr-1_type1	AI859mcr-1_type1	2012	China	Asia	Clinical	Clinical	p
GCA_029444895.1	SAMN14049417	Escherichia coli	Escherichia-48	DAOCOI010000029.1	59904	mcr-1	IncI2	conjugative	AA372	AI350	mcr-1→pap2	mcr-1_type1	AI350mcr-1_type1	2012	China	Asia	Clinical	Clinical	p
GCA_029445175.1	SAMN14049675	Escherichia coli	Escherichia-354	DAOCOW010000028.1	60733	mcr-1	IncI2	conjugative	AA372	AI350	mcr-1→pap2	mcr-1_type1	AI350mcr-1_type1	2012	China	Asia	Clinical	Clinical	p
GCA_029445575.1	SAMN14049406	Escherichia coli	Escherichia-362	DAOCPP010000023.1	91236	mcr-1	p0111	non-mobilizable	AA378	AI372	ISApl1→mcr-1→pap2	mcr-1_type2	AI372mcr-1_type2	2012	China	Asia	Clinical	Clinical	p
GCA_029446015.1	SAMN14049575	Escherichia coli	Escherichia-3270	DAOCQL010000083.1	5775	mcr-1	IncX4	non-mobilizable	AA619	AI859	mcr-1→pap2	mcr-1_type1	AI859mcr-1_type1	2012	China	Asia	Clinical	Clinical	p
GCA_029446035.1	SAMN14049576	Escherichia coli	Escherichia-69	DAOCQM010000059.1	8435	mcr-1	IncX4	non-mobilizable	AA619	AI859	mcr-1→pap2	mcr-1_type1	AI859mcr-1_type1	2012	China	Asia	Clinical	Clinical	p
GCA_029446075.1	SAMN14049580	Escherichia coli	Escherichia-744	DAOCQO010000023.1	60704	mcr-1	IncI2	conjugative	AA372	AI350	mcr-1→pap2	mcr-1_type1	AI350mcr-1_type1	2012	China	Asia	Clinical	Clinical	p
GCA_029446095.1	SAMN14049579	Escherichia coli	Escherichia-3107	DAOCQQ010000012.1	145409	mcr-1	IncHI2/HI2A	non-mobilizable	AA738	AJ051	ISApl1→mcr-1→pap2	mcr-1_type2	AJ051mcr-1_type2	2012	China	Asia	Clinical	Clinical	p
GCA_029446455.1	SAMN14049581	Escherichia coli	Escherichia-617	DAOCRI010000075.1	5824	mcr-1	IncX4	non-mobilizable	AA619	AI859	mcr-1→pap2	mcr-1_type1	AI859mcr-1_type1	2012	China	Asia	Clinical	Clinical	p
GCA_029446475.1	SAMN14049574	Escherichia coli	Escherichia-2003	DAOCRH010000063.1	9585	mcr-1	IncX4	non-mobilizable	AA619	AI859	mcr-1→pap2	mcr-1_type1	AI859mcr-1_type1	2012	China	Asia	Clinical	Clinical	p
GCA_030012765.1	SAMN32549585	Escherichia coli	Escherichia-744	CP122935.1	34702	mcr-2	IncX4	conjugative	AA619	AI859	ISEc69→mcr-2→hp→ISEc69	mcr-2_type1	AI859mcr-2_type1	2012	Belgium	Europe	Animal	Pig	p
GCA_030013105.1	SAMN32549666	Escherichia coli	Escherichia-5786	CP122624.1	34707	mcr-2	IncX4	conjugative	AA619	AI859	ISEc69→mcr-2→hp→ISEc69	mcr-2_type1	AI859mcr-2_type1	2012	Belgium	Europe	Animal	Pig	p
GCA_030013125.1	SAMN32549665	Escherichia coli	Escherichia-744	CP122626.1	34703	mcr-2	IncX4	conjugative	AA619	AI859	ISEc69→mcr-2→hp→ISEc69	mcr-2_type1	AI859mcr-2_type1	2012	Belgium	Europe	Animal	Pig	p
GCA_030013165.1	SAMN32549661	Escherichia coli	Escherichia-100	CP122639.1	36533	mcr-2	IncX4	conjugative	AA619	AI859	ISEc69→mcr-2→hp→ISEc69	mcr-2_type1	AI859mcr-2_type1	2012	Belgium	Europe	Animal	Pig	p
GCA_030081145.1	SAMN27684489	Salmonella enterica	Salmonella-34	JAMTJA010000028.1	47523	mcr-1	IncI2	non-mobilizable	AA372	AI350	mcr-1→pap2	mcr-1_type1	AI350mcr-1_type1	2012	Unknown	Unknown	Unknown	Unknown	p
GCA_030296155.1	SAMD00585617	Escherichia coli	Escherichia-101	AP027416.1	253349	mcr-3	IncHI2/HI2A	conjugative	AA738	AJ049	IS26→IS6100→TnAs2→NimC/NimA→mcr-3→dgkA→ISKpn40→ISKpn40→NimC/NimA→ble→IS15DI	mcr-3_type8	AJ049mcr-3_type8	2012	Japan	Asia	Animal	Pig	p
GCA_030296175.1	SAMD00585618	Escherichia coli	Escherichia-648	AP027418.1	284829	mcr-3	IncHI2/HI2A	conjugative	AA738	AJ049	IS26→IS6100→TnAs2→NimC/NimA→mcr-3→dgkA→ISKpn40→ISKpn40→ble→IS15DI	mcr-3_type11	AJ049mcr-3_type11	2012	Japan	Asia	Animal	Pig	p
GCA_030296195.1	SAMD00585619	Escherichia coli	Escherichia-101	AP027422.1	249953	mcr-3	IncHI2/HI2A	conjugative	AA738	AJ049	IS26→IS6100→TnAs2→NimC/NimA→mcr-3→dgkA→ISKpn40→ISKpn40→ble→IS15DI	mcr-3_type11	AJ049mcr-3_type11	2012	Japan	Asia	Animal	Pig	p
GCA_030296235.1	SAMD00585621	Escherichia coli	Escherichia-1	AP027429.1	72582	mcr-5	IncFII(pCoo)/IncX1	non-mobilizable	AA328	AI229	Tn3→hin→ChrB→mcr-5→mdtH→hp→finO→ISCro1	mcr-5_type2	AI229mcr-5_type2	2012	Japan	Asia	Animal	Pig	p
GCA_030296255.1	SAMD00585622	Escherichia coli	Escherichia-1	AP027434.1	72586	mcr-5	IncFII(pCoo)/IncX1	non-mobilizable	AA328	AI229	Tn3→hin→ChrB→mcr-5→mdtH→hp→finO→ISCro1	mcr-5_type2	AI229mcr-5_type2	2012	Japan	Asia	Animal	Pig	p
GCA_030296275.1	SAMD00585623	Escherichia coli	Escherichia-1	AP027438.1	72582	mcr-5	IncFII(pCoo)/IncX1	non-mobilizable	AA328	AI229	Tn3→hin→ChrB→mcr-5→mdtH→hp→finO→ISCro1	mcr-5_type2	AI229mcr-5_type2	2012	Japan	Asia	Animal	Pig	p
GCA_030296295.1	SAMD00585626	Escherichia coli	Escherichia-165	AP027443.1	60733	mcr-1	IncI2	conjugative	AA372	AI350	mcr-1→pap2	mcr-1_type1	AI350mcr-1_type1	2012	Japan	Asia	Animal	Pig	p
GCA_030296295.1	SAMD00585626	Escherichia coli	Escherichia-165	AP027444.1	98615	mcr-5	IncFIB(AP001918)	conjugative	AD307	AM820	Tn3→hp→IS26→bin3→ChrB→mcr-5	mcr-5_type10	AM820mcr-5_type10	2012	Japan	Asia	Animal	Pig	p
GCA_030442455.1	SAMN24045418	Escherichia coli	Escherichia-117	JAJQZT010000032.1	60764	mcr-1	IncI2	conjugative	AA372	AI350	mcr-1→pap2	mcr-1_type1	AI350mcr-1_type1	2012	China	Asia	Animal	Poultry	p
GCA_031776095.1	SAMN36176651	Enterobacter hormaechei	Enterobacter-114	JAUHUR010000001.1	344108	mcr-9	IncHI2/HI2A	conjugative	AA739	AJ059	IS903B→mcr-9→wbuc→IS26	mcr-9_type1	AJ059mcr-9_type1	2012	USA	North America	Clinical	Clinical	p
GCA_031776395.1	SAMN36176645	Enterobacter hormaechei	Enterobacter-171	JAUHUL010000003.1	340779	mcr-9	IncHI2/HI2A	conjugative	AA739	AJ059	IS903B→mcr-9→wbuc→IS26	mcr-9_type1	AJ059mcr-9_type1	2012	USA	North America	Clinical	Clinical	p
GCA_034537795.1	SAMN38414248	Escherichia coli	Escherichia-9772	JAXRIS010000163.1	29261	mcr-1	IncX4	conjugative	AA619	AI859	mcr-1→pap2	mcr-1_type1	AI859mcr-1_type1	2012	China	Asia	Animal	Pig	p
GCA_034538235.1	SAMN38414269	Escherichia coli	Escherichia-410	JAXRHX010000112.1	32275	mcr-1	p0111	non-mobilizable	AA378	AI372	ISApl1→mcr-1→pap2	mcr-1_type2	AI372mcr-1_type2	2012	China	Asia	Animal	Pig	p
GCA_034538295.1	SAMN38414275	Escherichia coli	Escherichia-1196	JAXRHR010000125.1	9608	mcr-1	IncX4	non-mobilizable	AA619	AI859	IS26→hp→hp→hp→hp→mcr-1→pap2	mcr-1_type3	AI859mcr-1_type3	2012	China	Asia	Animal	Pig	p
GCA_900093825.1	SAMEA4350779	Escherichia coli	Escherichia-93	FLYZ01000029.1	52386	mcr-1	IncHI2/HI2A	non-mobilizable	AH075	AR131	ISApl1→mcr-1→pap2→ISApl1	mcr-1_type4	AR131mcr-1_type4	2012	Viet Nam	Asia	Animal	Poultry	p
GCA_900093955.1	SAMEA4350780	Escherichia coli	Escherichia-162	FLYR01000022.1	58537	mcr-1	IncI2	conjugative	AA372	AI350	ISApl1→mcr-1→pap2	mcr-1_type2	AI350mcr-1_type2	2012	Viet Nam	Asia	Animal	Poultry	p
GCA_900093985.1	SAMEA4350781	Escherichia coli	Escherichia-746	FLYV01000024.1	64128	mcr-1	IncI2	conjugative	AA372	AI350	ISApl1→mcr-1→pap2	mcr-1_type2	AI350mcr-1_type2	2012	Viet Nam	Asia	Animal	Poultry	p
GCA_900241525.1	SAMEA104429256	Salmonella enterica	Salmonella-34	OEUJ01000081.1	9461	mcr-1	IncX4	non-mobilizable	AA619	AI859	mcr-1→pap2	mcr-1_type1	AI859mcr-1_type1	2012	Italy	Europe	Animal	Pig	p
GCA_900603105.1	SAMEA4976255	Escherichia coli	Unknown	UWJJ01000006.1	230909	mcr-1	IncHI2/HI2A	conjugative	AA738	AJ047	ISApl1→mcr-1→pap2	mcr-1_type2	AJ047mcr-1_type2	2012	Netherlands	Europe	Animal	Poultry	p
GCA_900603405.1	SAMEA4976290	Escherichia coli	Escherichia-410	UWKN01000009.1	210944	mcr-1	IncHI2/HI2A	conjugative	AA738	AJ047	ISApl1→mcr-1→pap2	mcr-1_type2	AJ047mcr-1_type2	2012	Netherlands	Europe	Animal	Poultry	p
GCA_900603445.1	SAMEA4976291	Escherichia coli	Escherichia-38	UWKT01000006.1	255006	mcr-1	IncHI2/HI2A	conjugative	AA738	AJ047	IS1A→hha→hp→ISApl1→ISApl1→mcr-1→pap2	mcr-1_type19	AJ047mcr-1_type19	2012	Netherlands	Europe	Animal	Poultry	p
GCA_900604095.1	SAMEA4976364	Escherichia coli	Escherichia-2473	UWNF01000042.1	32491	mcr-1	IncX4	conjugative	AA619	AI859	mcr-1→pap2	mcr-1_type1	AI859mcr-1_type1	2012	Netherlands	Europe	Animal	Poultry	p
GCA_900604105.1	SAMEA4976363	Escherichia coli	Escherichia-1421	UWNH01000053.1	30009	mcr-1	IncX4	conjugative	AA619	AI859	IS26→hp→hp→hp→hp→mcr-1→pap2	mcr-1_type3	AI859mcr-1_type3	2012	Netherlands	Europe	Animal	Poultry	p
GCA_900604165.1	SAMEA4976367	Escherichia coli	Escherichia-154	UWNM01000008.1	247701	mcr-1	IncHI2/HI2A	conjugative	AA738	AJ047	ISApl1→mcr-1→pap2→ISApl1	mcr-1_type4	AJ047mcr-1_type4	2012	Netherlands	Europe	Animal	Poultry	p
GCA_900604175.1	SAMEA4976366	Escherichia coli	Escherichia-155	UWNO01000007.1	241465	mcr-1	IncHI2/HI2A	conjugative	AA738	AJ047	ISApl1→mcr-1→pap2	mcr-1_type2	AJ047mcr-1_type2	2012	Netherlands	Europe	Animal	Poultry	p
GCA_900604185.1	SAMEA4976368	Escherichia coli	Escherichia-371	UWNN01000048.1	32483	mcr-1	IncX4	conjugative	AA619	AI859	mcr-1→pap2	mcr-1_type1	AI859mcr-1_type1	2012	Netherlands	Europe	Animal	Poultry	p
GCA_907163195.1	SAMEA8520471	Salmonella enterica	Salmonella-34	NZ_OU015329.1	262389	mcr-3	IncHI2/HI2A/IncN	conjugative	AA738	AJ049	IS26→IS6100→TnAs2→NimC/NimA→mcr-3→dgkA→ISKpn40→ISKpn40→NimC/NimA→ble→IS15DI→IS1133	mcr-3_type5	AJ049mcr-3_type5	2012	Australia	Oceania	Clinical	Clinical	p
GCA_943790515.1	SAMEA110055347	Escherichia coli	Escherichia-10	CALSUV010000049.1	31926	mcr-1	IncX4	conjugative	AA619	AI859	mcr-1→pap2	mcr-1_type1	AI859mcr-1_type1	2012	Italy	Europe	Animal	Pig	p
GCA_949767535.1	SAMEA112795452	Escherichia coli	Escherichia-533	CATKKW010000003.1	260512	mcr-1	IncHI2/HI2A	conjugative	AA738	AJ047	IS1A→hha→hp→hp→ISApl1→mcr-1→pap2→ISApl1	mcr-1_type18	AJ047mcr-1_type18	2012	Germany	Europe	Animal	Cattle	p
GCA_949769035.1	SAMEA112795377	Escherichia coli	Escherichia-10	CATKOO010000005.1	45453	mcr-1	IncX4	conjugative	AA619	AI859	mcr-1→pap2	mcr-1_type1	AI859mcr-1_type1	2012	France	Europe	Animal	Cattle	p
-	-	Citrobacter braakii	Unknown	NZ_KY624633.1	62214	mcr-1	IncI2	conjugative	AA372	AI350	mcr-1→pap2	mcr-1_type1	AI350mcr-1_type1	2013	Bolivia	South America	Others	Others	-
-	-	Escherichia coli	Unknown	NZ_CP016187.1	60950	mcr-1	IncI2	conjugative	AA372	AI350	mcr-1→pap2	mcr-1_type1	AI350mcr-1_type1	2013	Malaysia	Asia	Animal	Poultry	-
-	-	Escherichia coli	Unknown	NZ_KU934208.1	60757	mcr-1	IncI2	conjugative	AA372	AI350	mcr-1→pap2	mcr-1_type1	AI350mcr-1_type1	2013	China	Asia	Animal	Poultry	-
-	-	Escherichia coli	Unknown	NZ_CP016186.1	60218	mcr-1	IncI2	conjugative	AA372	AI350	mcr-1→pap2	mcr-1_type1	AI350mcr-1_type1	2013	Malaysia	Asia	Environment	Environment	-
-	-	Escherichia coli	Unknown	NZ_KY795978.1	60960	mcr-1	IncI2	conjugative	AA372	AI350	mcr-1→pap2	mcr-1_type1	AI350mcr-1_type1	2013	Australia	Oceania	Clinical	Clinical	-
-	-	Escherichia coli	Unknown	NZ_KX555452.1	34149	mcr-1	IncX4	conjugative	AA619	AI859	mcr-1→pap2	mcr-1_type1	AI859mcr-1_type1	2013	China	Asia	Animal	Poultry	-
-	-	Escherichia coli	Unknown	NZ_MCCW01000169.1	141207	mcr-1.1	IncHI2/HI2A	non-mobilizable	AA738	AJ051	mcr-1→pap2	mcr-1_type1	AJ051mcr-1_type1	2013	China	Asia	Clinical	Clinical	-
-	-	Salmonella enterica	Unknown	NZ_KX856067.1	60035	mcr-1	IncI2	conjugative	AA372	AI350	mcr-1→pap2	mcr-1_type1	AI350mcr-1_type1	2013	China	Asia	Clinical	Clinical	-
-	-	Salmonella enterica	Unknown	NZ_MH522411.1	64759	mcr-1	IncI2	conjugative	AA372	AI350	mcr-1→pap2	mcr-1_type1	AI350mcr-1_type1	2013	China	Asia	Clinical	Clinical	-
-	-	Salmonella enterica	Unknown	NZ_MH522412.1	60945	mcr-1	IncI2	conjugative	AA372	AI350	mcr-1→pap2	mcr-1_type1	AI350mcr-1_type1	2013	China	Asia	Clinical	Clinical	-
-	-	Shigella sonnei	Unknown	NZ_KY363995.1	60733	mcr-1	IncI2	conjugative	AA372	AI350	mcr-1→pap2	mcr-1_type1	AI350mcr-1_type1	2013	China	Asia	Clinical	Clinical	-
-	-	Escherichia coli	Unknown	NZ_LC227558.1	33304	mcr-1	IncX4	conjugative	AA619	AI859	IS26→mcr-1→pap2	mcr-1_type10	AI859mcr-1_type10	2013	Unknown	Unknown	Animal	Poultry	-
-	-	Escherichia coli	Unknown	NZ_CP016185.1	61735	mcr-1	IncI2	conjugative	AA372	AI350	mcr-1→pap2→hp→ymoA→topB→IS1A	mcr-1_type108	AI350mcr-1_type108	2013	Malaysia	Asia	Animal	Poultry	-
-	-	Escherichia coli	Unknown	NZ_KX013538.1	61228	mcr-1	IncI2	conjugative	AA372	AI350	ISApl1→mcr-1→pap2	mcr-1_type2	AI350mcr-1_type2	2013	United Arab Emirates	Asia	Clinical	Clinical	-
-	-	Escherichia coli	Unknown	NZ_KP347127.1	64015	mcr-1	IncI2	conjugative	AA372	AI350	ISApl1→mcr-1→pap2	mcr-1_type2	AI350mcr-1_type2	2013	China	Asia	Animal	Pig	-
-	-	Escherichia coli	Unknown	NZ_OK323955.1	64023	mcr-1	IncI2	conjugative	AA372	AI350	ISApl1→mcr-1→pap2	mcr-1_type2	AI350mcr-1_type2	2013	Thailand	Asia	Animal	Pig	-
-	-	Escherichia coli	Unknown	NZ_OK323956.1	64006	mcr-1	IncI2	conjugative	AA372	AI350	ISApl1→mcr-1→pap2	mcr-1_type2	AI350mcr-1_type2	2013	Thailand	Asia	Animal	Pig	-
-	-	Escherichia coli	Unknown	NZ_KU341381.1	251493	mcr-1	IncHI2/HI2A	conjugative	AA738	AJ047	ISApl1→mcr-1→pap2	mcr-1_type2	AJ047mcr-1_type2	2013	China	Asia	Animal	Pig	-
-	-	Escherichia coli	Unknown	NZ_CP016183.1	230278	mcr-1	IncHI1A/IncFIA(HI1)/IncHI1B(R27)	conjugative	AA998	AJ516	ISApl1→mcr-1→pap2	mcr-1_type2	AJ516mcr-1_type2	2013	Malaysia	Asia	Animal	Poultry	-
-	-	Escherichia coli	Unknown	NZ_MG747473.1	33310	mcr-1	IncX4	conjugative	AA619	AI859	IS26→hp→hp→hp→hp→mcr-1→pap2	mcr-1_type3	AI859mcr-1_type3	2013	China	Asia	Clinical	Clinical	-
-	-	Escherichia coli	Unknown	NZ_CP021419.1	33304	mcr-1	IncX4	conjugative	AA619	AI859	IS26→hp→hp→hp→hp→mcr-1→pap2	mcr-1_type3	AI859mcr-1_type3	2013	Brazil	South America	Animal	Poultry	-
-	-	Escherichia coli	Unknown	NZ_KU743383.1	33311	mcr-1	IncX4	conjugative	AA619	AI859	IS26→hp→hp→hp→hp→mcr-1→pap2	mcr-1_type3	AI859mcr-1_type3	2013	Estonia	Europe	Animal	Pig	-
-	-	Escherichia coli	Unknown	NZ_CP017246.1	34992	mcr-1.1	IncX4	conjugative	AA619	AI859	IS26→hp→hp→hp→hp→mcr-1→pap2	mcr-1_type3	AI859mcr-1_type3	2013	Brazil	South America	Others	Others	-
-	-	Escherichia coli	Unknown	NZ_CP065023.1	174812	mcr-1	p0111	conjugative	AA377	AI369	IS609→rrrD→ssb→ISApl1→mcr-1→pap2→ISApl1	mcr-1_type35	AI369mcr-1_type35	2013	China	Asia	Animal	Pig	-
-	-	Escherichia coli	Unknown	NZ_CP016184.1	235403	mcr-1	IncHI1A/IncFIA(HI1)/IncHI1B(R27)	conjugative	AA998	AJ516	ISApl1→mcr-1→pap2→ISApl1	mcr-1_type4	AJ516mcr-1_type4	2013	Malaysia	Asia	Animal	Pig	-
-	-	Salmonella enterica	Unknown	NZ_MH114596.1	201750	mcr-3	IncHI2/HI2A	non-mobilizable	AA738	AJ051	IS26→IS6100→TnAs2→NimC/NimA→mcr-3→dgkA→ISKpn40→ISKpn40→NimC/NimA→ble→IS15DI	mcr-3_type8	AJ051mcr-3_type8	2013	Canada	North America	Clinical	Clinical	-
-	-	Salmonella sp.	Unknown	NZ_MF543359.1	8749	mcr-4	ColE10	mobilizable	AC772	AM107	ISKpn26→mcr-4	mcr-4_type3	AM107mcr-4_type3	2013	Italy	Europe	Animal	Pig	-
-	-	Escherichia coli	Unknown	NZ_MW428424.1	37893	mcr-5	IncFII(pCoo)	conjugative	AA329	AI236	Tn3→hin→ChrB→mcr-5	mcr-5_type1	AI236mcr-5_type1	2013	Germany	Europe	Animal	Poultry	-
-	-	Salmonella enterica	Unknown	NZ_MK360096.1	50928	mcr-5	IncX1	conjugative	AB233	AJ922	Tn3→hin→ChrB→mcr-5	mcr-5_type1	AJ922mcr-5_type1	2013	Germany	Europe	Unknown	Unknown	-
-	-	Enterobacter cloacae	Unknown	NZ_MN937241.1	278517	mcr-9	IncHI2/HI2A	non-mobilizable	AA739	AJ059	IS903B→mcr-9→wbuc→IS26	mcr-9_type1	AJ059mcr-9_type1	2013	China	Asia	Unknown	Unknown	-
-	-	Enterobacter cloacae	Unknown	NZ_MH399264.1	329420	mcr-9	IncHI2/HI2A	conjugative	AA739	AJ059	IS903B→mcr-9→wbuc→IS26	mcr-9_type1	AJ059mcr-9_type1	2013	Unknown	Unknown	Clinical	Clinical	-
-	-	Klebsiella pneumoniae	Unknown	LR890216.1	279735	mcr-9	IncHI2/HI2A	conjugative	AA739	AJ059	IS903B→mcr-9→wbuc→IS26	mcr-9_type1	AJ059mcr-9_type1	2013	Australia	Oceania	Clinical	Clinical	-
-	-	Enterobacter hormaechei	Unknown	NZ_CM008898.1	286650	mcr-9	IncHI2/HI2A	conjugative	AA739	AJ059	IS903B→mcr-9→wbuc→IS26→cmlA→hp→IS26	mcr-9_type27	AJ059mcr-9_type27	2013	Romania	Europe	Clinical	Clinical	-
-	-	Klebsiella michiganensis	Unknown	NZ_MW148604.1	237396	mcr-9	IncHI2/HI2A	conjugative	AA739	AJ058	IS26→pcoE→pcoS→IS903B→mcr-9→IS1R→IS1B→IS3000	mcr-9_type43	AJ058mcr-9_type43	2013	China	Asia	Unknown	Unknown	-
-	-	Escherichia coli	Unknown	NZ_LC542972.1	293502	mcr-9	IncHI2/HI2A	conjugative	AA739	AJ059	IS903B→mcr-9→IS1B→silP→IS26→hp→fprA1→ISEcp1	mcr-9_type56	AJ059mcr-9_type56	2013	Nepal	Asia	Clinical	Clinical	-
-	-	Escherichia coli	Unknown	NZ_LC542971.1	275138	mcr-9	IncHI2/HI2A	conjugative	AA739	AJ059	IS903B→mcr-9→IS1B→silP→IS26→hp→IS4321R	mcr-9_type57	AJ059mcr-9_type57	2013	Nepal	Asia	Clinical	Clinical	-
GCA_000692255.1	SAMN02581288	Enterobacter kobei	Unknown	KK736231.1	97881	mcr-10	IncFIB(pECLA)	non-mobilizable	AA425	AI488	xerc→mcr-10	mcr-10_type1	AI488mcr-10_type1	2013	USA	North America	Clinical	Clinical	p
GCA_000938355.2	SAMN03316841	Enterobacter hormaechei	Enterobacter-114	JYGA02000002.1	197438	mcr-9	IncHI2/HI2A	conjugative	AA739	AJ058	IS903B→mcr-9→IS1B→IS3000	mcr-9_type4	AJ058mcr-9_type4	2013	USA	North America	Clinical	Clinical	p
GCA_001616875.1	SAMN04376846	Escherichia coli	Escherichia-746	LVQG01000066.1	60899	mcr-1	IncI2	conjugative	AA372	AI350	mcr-1→pap2	mcr-1_type1	AI350mcr-1_type1	2013	China	Asia	Animal	Sheep	p
GCA_001616895.1	SAMN04376847	Escherichia coli	Escherichia-746	LVQH01000079.1	58907	mcr-1	IncI2	conjugative	AA372	AI350	mcr-1→pap2	mcr-1_type1	AI350mcr-1_type1	2013	China	Asia	Animal	Sheep	p
GCA_001616905.1	SAMN04376848	Escherichia coli	Escherichia-746	LVQI01000063.1	58907	mcr-1	IncI2	conjugative	AA372	AI350	mcr-1→pap2	mcr-1_type1	AI350mcr-1_type1	2013	China	Asia	Animal	Sheep	p
GCA_001617095.1	SAMN04376857	Escherichia coli	Escherichia-602	LVQR01000077.1	60002	mcr-1	IncI2	conjugative	AA372	AI350	mcr-1→pap2	mcr-1_type1	AI350mcr-1_type1	2013	China	Asia	Animal	Sheep	p
GCA_002224405.1	SAMN07344413	Salmonella enterica	Salmonella-17	CP022452.1	60860	mcr-1	IncI2	conjugative	AA372	AI350	mcr-1→pap2	mcr-1_type1	AI350mcr-1_type1	2013	China	Asia	Animal	Poultry	p
GCA_002357875.1	SAMD00056132	Escherichia coli	Escherichia-457	AP017622.1	60722	mcr-1	IncI2	conjugative	AA372	AI350	ISApl1→mcr-1→pap2	mcr-1_type2	AI350mcr-1_type2	2013	Japan	Asia	Animal	Cattle	p
GCA_002740835.1	SAMN07452577	Enterobacter cloacae	Unknown	CM008909.1	282693	mcr-9	IncHI2/HI2A	conjugative	AA739	AJ059	IS903B→mcr-9→wbuc→IS26	mcr-9_type1	AJ059mcr-9_type1	2013	Romania	Europe	Clinical	Clinical	p
GCA_002860105.1	SAMN06198937	Escherichia coli	Escherichia-167	CP019072.1	33858	mcr-1	IncX4	conjugative	AA619	AI859	mcr-1→pap2	mcr-1_type1	AI859mcr-1_type1	2013	China	Asia	Clinical	Clinical	p
GCA_002939255.1	SAMN06234158	Citrobacter braakii	Unknown	MTJW01000030.1	60994	mcr-1	IncI2	conjugative	AA372	AI350	mcr-1→pap2	mcr-1_type1	AI350mcr-1_type1	2013	Bolivia	South America	Others	Others	p
GCA_002951655.1	SAMN06219553	Escherichia coli	Escherichia-117	CP019277.1	105415	mcr-1	IncI2	conjugative	AA372	AI350	mcr-1→pap2	mcr-1_type1	AI350mcr-1_type1	2013	China	Asia	Animal	Pig	p
GCA_002951715.1	SAMN06219548	Escherichia coli	Escherichia-602	CP019254.1	76784	mcr-1	IncI2	conjugative	AA372	AI350	mcr-1→pap2	mcr-1_type1	AI350mcr-1_type1	2013	China	Asia	Clinical	Clinical	p
GCA_002951775.1	SAMN06219550	Escherichia coli	Escherichia-4542	CP019264.1	82265	mcr-1	IncI2	conjugative	AA372	AI348	ISApl1→mcr-1→pap2	mcr-1_type2	AI348mcr-1_type2	2013	China	Asia	Animal	Poultry	p
GCA_003009115.1	SAMN07983306	Escherichia coli	Escherichia-2309	PTJL01000029.1	60877	mcr-1	IncI2	conjugative	AA372	AI350	mcr-1→pap2	mcr-1_type1	AI350mcr-1_type1	2013	China	Asia	Animal	Poultry	p
GCA_003010105.1	SAMN07983264	Escherichia coli	Escherichia-10	PGLB01000024.1	59013	mcr-1	IncI2	conjugative	AA372	AI350	ISApl1→mcr-1→pap2	mcr-1_type2	AI350mcr-1_type2	2013	China	Asia	Animal	Poultry	p
GCA_003010245.1	SAMN07983257	Escherichia coli	Escherichia-46	PGLI01000027.1	59879	mcr-1	IncI2	conjugative	AA372	AI350	ISApl1→mcr-1→pap2	mcr-1_type2	AI350mcr-1_type2	2013	China	Asia	Animal	Poultry	p
GCA_003010285.1	SAMN07983255	Escherichia coli	Escherichia-48	PGLK01000029.1	64109	mcr-1	IncI2	conjugative	AA372	AI350	mcr-1→pap2	mcr-1_type1	AI350mcr-1_type1	2013	China	Asia	Animal	Poultry	p
GCA_003054595.1	SAMN08160791	Enterobacter hormaechei	Enterobacter-171	PNXR01000002.1	314505	mcr-9	IncHI2/HI2A	conjugative	AA739	AJ055	IS903B→mcr-9→wbuc→IS26→IS1B	mcr-9_type3	AJ055mcr-9_type3	2013	USA	North America	Clinical	Clinical	p
GCA_003336995.1	SAMN05285369	Escherichia coli	Escherichia-10	MAML01000106.1	36516	mcr-1	IncX4	conjugative	AA619	AI859	mcr-1→pap2	mcr-1_type1	AI859mcr-1_type1	2013	Germany	Europe	Animal	Dog	p
GCA_003337035.1	SAMN05285360	Escherichia coli	Escherichia-2301	MAMI01000119.1	23438	mcr-1	IncX4	conjugative	AA619	AI859	mcr-1→pap2	mcr-1_type1	AI859mcr-1_type1	2013	Germany	Europe	Animal	Cat	p
GCA_003337065.1	SAMN05285366	Escherichia coli	Escherichia-23	MAMK01000057.1	32737	mcr-1	IncX4	conjugative	AA619	AI859	mcr-1→pap2	mcr-1_type1	AI859mcr-1_type1	2013	Italy	Europe	Animal	Dog	p
GCA_003858715.1	SAMN10476580	Escherichia coli	Escherichia-410	RQUU01000043.1	32820	mcr-1	IncX4	conjugative	AA619	AI859	mcr-1→pap2	mcr-1_type1	AI859mcr-1_type1	2013	China	Asia	Clinical	Clinical	p
GCA_003966445.1	SAMD00129667	Escherichia coli	Escherichia-16	AP018806.1	60684	mcr-1	IncI2	conjugative	AA372	AI350	mcr-1→pap2	mcr-1_type1	AI350mcr-1_type1	2013	Japan	Asia	Animal	Cattle	p
GCA_004124035.2	SAMN10279393	Salmonella enterica	Salmonella-5401	CP033224.2	181747	mcr-1	IncHI2/HI2A	non-mobilizable	AA738	AJ051	ISApl1→mcr-1→pap2	mcr-1_type2	AJ051mcr-1_type2	2013	China	Asia	Unknown	Unknown	p
GCA_005391805.1	SAMD00077459	Escherichia coli	Escherichia-10	BFZL01000150.1	9497	mcr-1	IncX4	non-mobilizable	AA619	AI859	mcr-1→pap2	mcr-1_type1	AI859mcr-1_type1	2013	Japan	Asia	Animal	Cattle	p
GCA_005391825.1	SAMD00077460	Escherichia coli	Escherichia-13602	BFZM01000012.1	60971	mcr-1	IncI2	conjugative	AA372	AI350	mcr-1→pap2	mcr-1_type1	AI350mcr-1_type1	2013	Japan	Asia	Animal	Cattle	p
GCA_005391865.1	SAMD00077462	Escherichia coli	Escherichia-58	BFZO01000103.1	9501	mcr-1	IncX4	non-mobilizable	AA619	AI859	mcr-1→pap2	mcr-1_type1	AI859mcr-1_type1	2013	Japan	Asia	Animal	Cattle	p
GCA_005392625.1	SAMD00077500	Escherichia coli	Escherichia-101	BGBA01000004.1	27527	mcr-5	IncFII(pHN7A8)	non-mobilizable	AE682	AO510	Tn3→hin→ChrB→mcr-5	mcr-5_type1	AO510mcr-5_type1	2013	Japan	Asia	Animal	Cattle	p
GCA_007764475.1	SAMN06669738	Salmonella enterica	Salmonella-413	AAIUOZ010000005.1	317345	mcr-9	IncHI2/HI2A	conjugative	AA739	AJ059	IS903B→mcr-9→wbuc	mcr-9_type2	AJ059mcr-9_type2	2013	USA	North America	Animal	Poultry	p
GCA_008669935.1	SAMN03576893	Salmonella enterica	Salmonella-34	AAKZUP010000016.1	99495	mcr-1	IncI2	conjugative	AA372	AI350	mcr-1→pap2	mcr-1_type1	AI350mcr-1_type1	2013	Thailand	Asia	Animal	Pig	p
GCA_008931645.1	SAMN12289303	Enterobacter hormaechei	Enterobacter-133	CP042552.1	288659	mcr-9	IncHI2/HI2A	conjugative	AA739	AJ059	IS903B→mcr-9→wbuc→IS26	mcr-9_type1	AJ059mcr-9_type1	2013	Australia	Oceania	Clinical	Clinical	p
GCA_009633055.1	SAMEA5737702	Salmonella enterica	Salmonella-34	DAAGLL010000035.1	9205	mcr-1	IncX4	non-mobilizable	AA619	AI859	mcr-1→pap2	mcr-1_type1	AI859mcr-1_type1	2013	Germany	Europe	Food	Food	p
GCA_009930835.1	SAMN07692716	Enterobacter hormaechei	Enterobacter-110	CP023570.1	291254	mcr-9	IncHI2/HI2A	non-mobilizable	AA739	AJ055	IS903B→mcr-9→wbuc→IS26	mcr-9_type1	AJ055mcr-9_type1	2013	USA	North America	Clinical	Clinical	p
GCA_010003005.1	SAMEA104396097	Salmonella enterica	Salmonella-28	DAAHNU010000108.1	10149	mcr-1	IncX4	non-mobilizable	AA619	AI859	IS26→hp→hp→hp→hp→mcr-1→pap2	mcr-1_type3	AI859mcr-1_type3	2013	Germany	Europe	Food	Food	p
GCA_010259505.1	SAMN10425116	Salmonella enterica	Salmonella-36	DAAQJM010000020.1	60960	mcr-1	IncI2	conjugative	AA372	AI350	mcr-1→pap2	mcr-1_type1	AI350mcr-1_type1	2013	China	Asia	Animal	Poultry	p
GCA_010582185.1	SAMEA104396096	Salmonella enterica	Salmonella-28	DAASGK010000074.1	10167	mcr-1	IncX4	non-mobilizable	AA619	AI859	IS26→hp→hp→hp→hp→mcr-1→pap2	mcr-1_type3	AI859mcr-1_type3	2013	Germany	Europe	Animal	Animal	p
GCA_010600465.1	SAMEA104396045	Salmonella enterica	Salmonella-28	DAASIM010000079.1	11568	mcr-1	IncX4	non-mobilizable	AA619	AI859	mcr-1→pap2	mcr-1_type1	AI859mcr-1_type1	2013	Germany	Europe	Environment	Environment	p
GCA_010778195.1	SAMEA104396042	Salmonella enterica	Salmonella-28	DAATQJ010000048.1	9567	mcr-1	IncX4	non-mobilizable	AA619	AI859	IS26→hp→hp→hp→hp→mcr-1→pap2	mcr-1_type3	AI859mcr-1_type3	2013	Germany	Europe	Food	Food	p
GCA_010782015.1	SAMEA104396043	Salmonella enterica	Salmonella-28	DAATQC010000091.1	9573	mcr-1	IncX4	non-mobilizable	AA619	AI859	IS26→hp→hp→hp→hp→mcr-1→pap2	mcr-1_type3	AI859mcr-1_type3	2013	Germany	Europe	Food	Food	p
GCA_011077045.1	SAMN14134963	Escherichia coli	Escherichia-617	JAALAH010000024.1	60879	mcr-1	IncI2	conjugative	AA372	AI350	mcr-1→pap2	mcr-1_type1	AI350mcr-1_type1	2013	China	Asia	Animal	Animal	p
GCA_011077705.1	SAMN14134931	Escherichia coli	Escherichia-617	JAALBK010000026.1	61087	mcr-1	IncI2	conjugative	AA372	AI350	mcr-1→pap2	mcr-1_type1	AI350mcr-1_type1	2013	China	Asia	Animal	Animal	p
GCA_011169085.1	SAMEA104396100	Salmonella enterica	Salmonella-28	DAAUEK010000034.1	9211	mcr-1	IncX4	non-mobilizable	AA619	AI859	mcr-1→pap2	mcr-1_type1	AI859mcr-1_type1	2013	Germany	Europe	Food	Food	p
GCA_011422665.1	SAMEA104398378	Salmonella enterica	Salmonella-34	DAAWFT010000066.1	9204	mcr-1	IncX4	non-mobilizable	AA619	AI859	mcr-1→pap2	mcr-1_type1	AI859mcr-1_type1	2013	Germany	Europe	Animal	Animal	p
GCA_012051085.1	SAMN14450168	Salmonella enterica	Salmonella-34	CP050727.1	147578	mcr-3	IncA/C2	conjugative	AA861	AJ283	IS26→tmrB→yokD→IS26→TnAs2→mcr-3→dgkA→ISKpn40	mcr-3_type36	AJ283mcr-3_type36	2013	China	Asia	Clinical	Clinical	p
GCA_012051385.1	SAMN14450166	Salmonella enterica	Salmonella-34	CP050732.1	181971	mcr-3	IncA/C2	conjugative	AA861	AJ283	ISEcp1→IS26→TnAs2→mcr-3→dgkA→ISKpn40→IS15DI	mcr-3_type62	AJ283mcr-3_type62	2013	China	Asia	Clinical	Clinical	p
GCA_012868025.1	SAMN13024230	Escherichia coli	Escherichia-10	DABERB010000050.1	19846	mcr-5	IncI1	non-mobilizable	AF269	AP200	mcr-5	NO	AP200mcr-5_NO	2013	United Kingdom	Europe	Clinical	Clinical	p
GCA_013038145.1	SAMN07682617	Escherichia coli	Escherichia-6756	DABIAG010000030.1	60502	mcr-1	IncI2	conjugative	AA372	AI350	mcr-1→pap2	mcr-1_type1	AI350mcr-1_type1	2013	China	Asia	Animal	Poultry	p
GCA_013038345.1	SAMN07682614	Escherichia coli	Escherichia-8909	DABIAM010000032.1	59065	mcr-1	IncI2	conjugative	AA372	AI350	mcr-1→pap2	mcr-1_type1	AI350mcr-1_type1	2013	China	Asia	Animal	Poultry	p
GCA_013039345.1	SAMN07682603	Escherichia coli	Escherichia-46	DABIDB010000033.1	60960	mcr-1	IncI2	conjugative	AA372	AI350	mcr-1→pap2	mcr-1_type1	AI350mcr-1_type1	2013	China	Asia	Clinical	Clinical	p
GCA_013039465.1	SAMN07682605	Escherichia coli	Escherichia-34	DABICI010000078.1	9210	mcr-1	IncX4	non-mobilizable	AA619	AI859	mcr-1→pap2	mcr-1_type1	AI859mcr-1_type1	2013	China	Asia	Clinical	Clinical	p
GCA_015024815.1	SAMN14646568	Salmonella enterica	Salmonella-34	JABBKN010000033.1	7785	mcr-4	ColE10	mobilizable	AC772	AM107	mcr-4	NO	AM107mcr-4_NO	2013	Germany	Europe	Animal	Pig	p
GCA_015044365.1	SAMEA6057837	Salmonella enterica	Salmonella-329	DABYTK010000052.1	7543	mcr-4	ColE10	mobilizable	AC772	AM107	mcr-4	NO	AM107mcr-4_NO	2013	Germany	Europe	Animal	Animal	p
GCA_015044365.1	SAMEA6057837	Salmonella enterica	Salmonella-329	DABYTK010000086.1	7625	mcr-4	ColE10	mobilizable	AC772	AM107	mcr-4	NO	AM107mcr-4_NO	2013	Germany	Europe	Animal	Animal	p
GCA_015045985.1	SAMEA6057764	Salmonella enterica	Salmonella-469	DABYUU010000110.1	5927	mcr-4	ColE10	non-mobilizable	AC772	AM107	ISKpn26→mcr-4	mcr-4_type3	AM107mcr-4_type3	2013	Germany	Europe	Animal	Animal	p
GCA_015045985.1	SAMEA6057764	Salmonella enterica	Salmonella-469	DABYUU010000059.1	17295	mcr-4	ColE10	mobilizable	AC772	AM107	mcr-4	NO	AM107mcr-4_NO	2013	Germany	Europe	Animal	Animal	p
GCA_016108365.1	SAMN14278941	Escherichia coli	Escherichia-1730	DACYNR010000045.1	10648	mcr-1	IncX4	non-mobilizable	AA619	AI859	IS26→hp→hp→hp→hp→mcr-1→pap2	mcr-1_type3	AI859mcr-1_type3	2013	Netherlands	Europe	Animal	Poultry	p
GCA_016647505.1	SAMN13381784	Salmonella enterica	Salmonella-469	DADBVD010000019.1	59424	mcr-1	IncI2	conjugative	AA372	AI350	mcr-1→pap2	mcr-1_type1	AI350mcr-1_type1	2013	Viet Nam	Asia	Animal	Pig	p
GCA_016696335.1	SAMEA104437709	Escherichia coli	Escherichia-617	DADEMZ010000062.1	9205	mcr-1	IncX4	non-mobilizable	AA619	AI859	mcr-1→pap2	mcr-1_type1	AI859mcr-1_type1	2013	Poland	Europe	Unknown	Unknown	p
GCA_016773055.1	SAMN17487927	Enterobacter hormaechei	Enterobacter-114	JAETUV010000002.1	303969	mcr-9	IncHI2/HI2A	conjugative	AA739	AJ055	IS903B→mcr-9→wbuc→IS26→IS1B	mcr-9_type3	AJ055mcr-9_type3	2013	Australia	Oceania	Clinical	Clinical	p
GCA_017738775.1	SAMEA7281011	Escherichia coli	Escherichia-744	DADSED010000043.1	26138	mcr-3	IncP1	non-mobilizable	AC978	AM371	TnAs2→mcr-3→dgkA	mcr-3_type1	AM371mcr-3_type1	2013	Netherlands	Europe	Clinical	Clinical	p
GCA_018274225.1	SAMN18869359	Salmonella enterica	Salmonella-34	JAGULJ010000032.1	21488	mcr-1	IncX4	mobilizable	AA619	AI859	mcr-1→pap2	mcr-1_type1	AI859mcr-1_type1	2013	China	Asia	Clinical	Clinical	p
GCA_018274265.1	SAMN18869358	Salmonella enterica	Salmonella-34	JAGULI010000013.1	136473	mcr-1	IncHI2/HI2A	non-mobilizable	AA738	AJ051	ISApl1→mcr-1→pap2→ISApl1	mcr-1_type4	AJ051mcr-1_type4	2013	China	Asia	Clinical	Clinical	p
GCA_019164315.1	SAMN20003571	Escherichia coli	Escherichia-1	DAESDP010000087.1	9205	mcr-1	IncX4	non-mobilizable	AA619	AI859	mcr-1→pap2	mcr-1_type1	AI859mcr-1_type1	2013	France	Europe	Animal	Pig	p
GCA_019537295.1	SAMN20587854	Enterobacter hormaechei	Enterobacter-418	JAIEUG010000002.1	295898	mcr-9	IncHI2/HI2A	conjugative	AA739	AJ058	IS903B→mcr-9→IS1B→IS3000	mcr-9_type4	AJ058mcr-9_type4	2013	China	Asia	Clinical	Clinical	p
GCA_020782625.1	SAMN22794029	Escherichia coli	Escherichia-156	JAJGOY010000027.1	61563	mcr-1	IncI2	conjugative	AA372	AI350	mcr-1→pap2	mcr-1_type1	AI350mcr-1_type1	2013	China	Asia	Clinical	Clinical	p
GCA_021447885.1	SAMN16495389	Escherichia coli	Escherichia-410	DAFLRA010000047.1	9205	mcr-1	IncX4	non-mobilizable	AA619	AI859	mcr-1→pap2	mcr-1_type1	AI859mcr-1_type1	2013	Belgium	Europe	Unknown	Unknown	p
GCA_021448625.1	SAMN16495358	Escherichia coli	Escherichia-216	DAFLNL010000087.1	10101	mcr-4	ColE10	mobilizable	AC772	AM107	mcr-4	NO	AM107mcr-4_NO	2013	Belgium	Europe	Unknown	Unknown	p
GCA_021448625.1	SAMN16495358	Escherichia coli	Escherichia-216	DAFLNL010000179.1	4875	mcr-4	ColE10	non-mobilizable	AC772	AM107	mcr-4	NO	AM107mcr-4_NO	2013	Belgium	Europe	Unknown	Unknown	p
GCA_021454165.1	SAMN16495357	Escherichia coli	Escherichia-216	DAFLRJ010000080.1	11865	mcr-4	ColE10	mobilizable	AC772	AM107	mcr-4	NO	AM107mcr-4_NO	2013	Belgium	Europe	Unknown	Unknown	p
GCA_021454165.1	SAMN16495357	Escherichia coli	Escherichia-216	DAFLRJ010000154.1	4875	mcr-4	ColE10	non-mobilizable	AC772	AM107	mcr-4	NO	AM107mcr-4_NO	2013	Belgium	Europe	Unknown	Unknown	p
GCA_021454205.1	SAMN16495384	Escherichia coli	Escherichia-410	DAFLRH010000048.1	9204	mcr-1	IncX4	non-mobilizable	AA619	AI859	mcr-1→pap2	mcr-1_type1	AI859mcr-1_type1	2013	Belgium	Europe	Unknown	Unknown	p
GCA_022546375.1	SAMN05437818	Escherichia coli	Escherichia-744	MCCX01000050.1	9251	mcr-1	IncX4	non-mobilizable	AA619	AI859	mcr-1→pap2	mcr-1_type1	AI859mcr-1_type1	2013	China	Asia	Clinical	Clinical	p
GCA_022557035.1	SAMN21841560	Escherichia coli	Escherichia-641	JAKFGT010000113.1	59007	mcr-1	IncI2	conjugative	AA372	AI350	mcr-1→pap2	mcr-1_type1	AI350mcr-1_type1	2013	China	Asia	Animal	Pig	p
GCA_022970015.1	SAMN18521300	Escherichia coli	Escherichia-46	JAGMSZ010000032.1	47526	mcr-1	IncI2	non-mobilizable	AA372	AI350	mcr-1→pap2	mcr-1_type1	AI350mcr-1_type1	2013	China	Asia	Animal	Pig	p
GCA_022970455.1	SAMN18521297	Escherichia coli	Escherichia-46	JAGMSW010000026.1	60734	mcr-1	IncI2	conjugative	AA372	AI350	mcr-1→pap2	mcr-1_type1	AI350mcr-1_type1	2013	China	Asia	Animal	Pig	p
GCA_022970475.1	SAMN18521298	Escherichia coli	Escherichia-46	JAGMSX010000026.1	60830	mcr-1	IncI2	conjugative	AA372	AI350	ISApl1→mcr-1→pap2	mcr-1_type2	AI350mcr-1_type2	2013	China	Asia	Animal	Pig	p
GCA_022970785.1	SAMN18521283	Escherichia coli	Escherichia-5702	JAGMSI010000024.1	32489	mcr-1	IncX4	conjugative	AA619	AI859	mcr-1→pap2	mcr-1_type1	AI859mcr-1_type1	2013	China	Asia	Animal	Pig	p
GCA_022970895.1	SAMN18521276	Escherichia coli	Escherichia-101	JAGMSB010000034.1	59759	mcr-1	IncI2	conjugative	AA372	AI350	mcr-1→pap2	mcr-1_type1	AI350mcr-1_type1	2013	China	Asia	Animal	Pig	p
GCA_022972155.1	SAMN18521215	Escherichia coli	Escherichia-744	JAGMPS010000037.1	32489	mcr-1	IncX4	conjugative	AA619	AI859	mcr-1→pap2	mcr-1_type1	AI859mcr-1_type1	2013	China	Asia	Animal	Pig	p
GCA_022972475.1	SAMN18521203	Escherichia coli	Escherichia-10	JAGMPG010000054.1	26730	mcr-1	IncI2	mobilizable	AA372	AI350	ISApl1→mcr-1→pap2	mcr-1_type2	AI350mcr-1_type2	2013	China	Asia	Animal	Pig	p
GCA_023023065.1	SAMN21379557	Enterobacter roggenkampii	Enterobacter-702	CP083820.1	94721	mcr-10	IncFIB(K)/IncFII(Yp)	conjugative	AC579	AL829	xerc→mcr-10→ISEc36→IS26→ISKpn28	mcr-10_type40	AL829mcr-10_type40	2013	China	Asia	Clinical	Clinical	p
GCA_023099305.2	SAMN27625699	Escherichia coli	Escherichia-1642	CP100026.1	223975	mcr-3	IncHI2/HI2A	non-mobilizable	AA738	AJ051	IS26→neo→IS26→ISKpn19→TnAs2→mcr-3→dgkA→ISKpn40→ISKpn40→NimC/NimA→ble→IS15DI	mcr-3_type34	AJ051mcr-3_type34	2013	China	Asia	Unknown	Unknown	p
GCA_023897035.1	SAMN14943915	Enterobacter hormaechei	Enterobacter-418	CP053693.1	274120	mcr-9	IncHI2/HI2A	conjugative	AA739	AJ058	IS903B→mcr-9→IS1B→IS3000	mcr-9_type4	AJ058mcr-9_type4	2013	China	Asia	Clinical	Clinical	p
GCA_024585225.1	SAMN09519600	Klebsiella pneumoniae	Klebsiella-274	NZ_CP030734.1	298409	mcr-9	IncHI2/HI2A	conjugative	AA739	AJ059	IS903B→mcr-9→wbuc→IS26	mcr-9_type1	AJ059mcr-9_type1	2013	Sweden	Europe	Clinical	Clinical	p
GCA_024585245.1	SAMN09519599	Klebsiella pneumoniae	Klebsiella-274	NZ_CP030742.1	304705	mcr-9	IncHI2/HI2A	conjugative	AA739	AJ059	IS903B→mcr-9→wbuc→IS26	mcr-9_type1	AJ059mcr-9_type1	2013	Sweden	Europe	Clinical	Clinical	p
GCA_024771375.1	SAMEA12943988	Escherichia coli	Escherichia-10	DAIVRC010000068.1	8429	mcr-1	IncX4	non-mobilizable	AA619	AI859	mcr-1→pap2	mcr-1_type1	AI859mcr-1_type1	2013	France	Europe	Animal	Cattle	p
GCA_024983785.1	SAMN19836094	Salmonella enterica	Salmonella-19	DAIYZJ010000012.1	149509	mcr-9	IncHI2/HI2A	conjugative	AA739	AJ058	IS903B→mcr-9	mcr-9_type8	AJ058mcr-9_type8	2013	Canada	North America	Clinical	Clinical	p
GCA_025154835.1	SAMN23961564	Escherichia coli	Escherichia-44	JAJQNK010000024.1	62062	mcr-1	IncI2	conjugative	AA372	AI350	mcr-1→pap2	mcr-1_type1	AI350mcr-1_type1	2013	China	Asia	Clinical	Clinical	p
GCA_025402935.1	SAMN30916740	Escherichia coli	Escherichia-6913	CP104791.1	99354	mcr-1	p0111	non-mobilizable	AA378	AI372	IS609→rrrD→ssb→ISApl1→mcr-1→pap2→ISApl1	mcr-1_type35	AI372mcr-1_type35	2013	China	Asia	Animal	Pig	p
GCA_026017525.1	SAMEA14449064	Escherichia coli	Escherichia-1431	DAJTKN010000031.1	60732	mcr-1	IncI2	conjugative	AA372	AI350	mcr-1→pap2	mcr-1_type1	AI350mcr-1_type1	2013	Russia	Europe	Clinical	Clinical	p
GCA_027584705.1	SAMN21162346	Enterobacter hormaechei	Enterobacter-78	JAIPLD010000002.1	415476	mcr-9	IncHI2/HI2A/IncFII(pECLA)	conjugative	AA739	AJ059	IS903B→mcr-9→wbuc→IS26	mcr-9_type1	AJ059mcr-9_type1	2013	USA	North America	Clinical	Clinical	p
GCA_027796195.1	SAMEA4019573	Escherichia coli	Escherichia-2006	DAMOGC010000034.1	59517	mcr-1	IncI2	conjugative	AA372	AI350	mcr-1→pap2	mcr-1_type1	AI350mcr-1_type1	2013	Singapore	Asia	Clinical	Clinical	p
GCA_029069245.1	SAMN06330235	Enterobacter hormaechei	Enterobacter-78	JANPRT010000002.1	317549	mcr-9	IncHI2/HI2A	conjugative	AA739	AJ059	IS903B→mcr-9→wbuc→IS26	mcr-9_type1	AJ059mcr-9_type1	2013	USA	North America	Clinical	Clinical	p
GCA_029428685.1	SAMN14049605	Escherichia coli	Escherichia-5150	DAOCJW010000066.1	9264	mcr-1	IncX4	non-mobilizable	AA619	AI859	mcr-1→pap2	mcr-1_type1	AI859mcr-1_type1	2013	China	Asia	Clinical	Clinical	p
GCA_029442455.1	SAMN14049597	Escherichia coli	Escherichia-583	DAOCKZ010000020.1	61202	mcr-1	IncI2	conjugative	AA372	AI350	ISApl1→mcr-1→pap2	mcr-1_type2	AI350mcr-1_type2	2013	China	Asia	Clinical	Clinical	p
GCA_029442475.1	SAMN14049598	Escherichia coli	Escherichia-10	DAOCLA010000065.1	9210	mcr-1	IncX4	non-mobilizable	AA619	AI859	mcr-1→pap2	mcr-1_type1	AI859mcr-1_type1	2013	China	Asia	Clinical	Clinical	p
GCA_029443855.1	SAMN14049511	Escherichia coli	Escherichia-1196	DAOCMH010000043.1	9210	mcr-1	IncX4	non-mobilizable	AA619	AI859	mcr-1→pap2	mcr-1_type1	AI859mcr-1_type1	2013	China	Asia	Clinical	Clinical	p
GCA_029443865.1	SAMN14049512	Escherichia coli	Escherichia-200	DAOCMI010000061.1	9210	mcr-1	IncX4	non-mobilizable	AA619	AI859	mcr-1→pap2	mcr-1_type1	AI859mcr-1_type1	2013	China	Asia	Clinical	Clinical	p
GCA_029443975.1	SAMN14049516	Escherichia coli	Escherichia-453	DAOCMM010000073.1	5825	mcr-1	IncX4	non-mobilizable	AA619	AI859	mcr-1→pap2	mcr-1_type1	AI859mcr-1_type1	2013	China	Asia	Clinical	Clinical	p
GCA_029443995.1	SAMN14049517	Escherichia coli	Escherichia-410	DAOCMN010000057.1	9209	mcr-1	IncX4	non-mobilizable	AA619	AI859	mcr-1→pap2	mcr-1_type1	AI859mcr-1_type1	2013	China	Asia	Clinical	Clinical	p
GCA_029444855.1	SAMN14049595	Escherichia coli	Escherichia-410	DAOCOG010000057.1	9209	mcr-1	IncX4	non-mobilizable	AA619	AI859	mcr-1→pap2	mcr-1_type1	AI859mcr-1_type1	2013	China	Asia	Clinical	Clinical	p
GCA_029444875.1	SAMN14049596	Escherichia coli	Escherichia-345	DAOCOH010000024.1	60752	mcr-1	IncI2	conjugative	AA372	AI350	mcr-1→pap2	mcr-1_type1	AI350mcr-1_type1	2013	China	Asia	Clinical	Clinical	p
GCA_029444915.1	SAMN14049599	Escherichia coli	Escherichia-361	DAOCOJ010000051.1	9210	mcr-1	IncX4	non-mobilizable	AA619	AI859	mcr-1→pap2	mcr-1_type1	AI859mcr-1_type1	2013	China	Asia	Clinical	Clinical	p
GCA_029444955.1	SAMN14049602	Escherichia coli	Escherichia-167	DAOCOL010000066.1	9209	mcr-1	IncX4	non-mobilizable	AA619	AI859	mcr-1→pap2	mcr-1_type1	AI859mcr-1_type1	2013	China	Asia	Clinical	Clinical	p
GCA_029444975.1	SAMN14049603	Escherichia coli	Escherichia-167	DAOCOM010000032.1	54251	mcr-1	IncI2	conjugative	AA372	AI350	mcr-1→pap2	mcr-1_type1	AI350mcr-1_type1	2013	China	Asia	Clinical	Clinical	p
GCA_029445015.1	SAMN14049607	Escherichia coli	Escherichia-410	DAOCOP010000062.1	9209	mcr-1	IncX4	non-mobilizable	AA619	AI859	mcr-1→pap2	mcr-1_type1	AI859mcr-1_type1	2013	China	Asia	Clinical	Clinical	p
GCA_029445275.1	SAMN14049678	Escherichia coli	Escherichia-602	DAOCPA010000031.1	60733	mcr-1	IncI2	conjugative	AA372	AI350	mcr-1→pap2	mcr-1_type1	AI350mcr-1_type1	2013	China	Asia	Clinical	Clinical	p
GCA_029447635.1	SAMN14049610	Escherichia coli	Escherichia-1431	DAOCTO010000029.1	60728	mcr-1	IncI2	conjugative	AA372	AI350	mcr-1→pap2	mcr-1_type1	AI350mcr-1_type1	2013	China	Asia	Clinical	Clinical	p
GCA_029447655.1	SAMN14049611	Escherichia coli	Unknown	DAOCTP010000044.1	9210	mcr-1	IncX4	non-mobilizable	AA619	AI859	mcr-1→pap2	mcr-1_type1	AI859mcr-1_type1	2013	China	Asia	Clinical	Clinical	p
GCA_029447675.1	SAMN14049612	Escherichia coli	Escherichia-101	DAOCTQ010000040.1	9210	mcr-1	IncX4	non-mobilizable	AA619	AI859	mcr-1→pap2	mcr-1_type1	AI859mcr-1_type1	2013	China	Asia	Clinical	Clinical	p
GCA_030080075.1	SAMN27684543	Salmonella enterica	Salmonella-34	JAMTGZ010000016.1	130323	mcr-1	IncHI2/HI2A	non-mobilizable	AA738	AJ051	mcr-1→pap2	mcr-1_type1	AJ051mcr-1_type1	2013	Unknown	Unknown	Unknown	Unknown	p
GCA_030083995.1	SAMN27684342	Salmonella enterica	Salmonella-34	JAMTOR010000012.1	135138	mcr-1	IncHI2/HI2A	non-mobilizable	AA738	AJ051	ISApl1→mcr-1→pap2	mcr-1_type2	AJ051mcr-1_type2	2013	Unknown	Unknown	Unknown	Unknown	p
GCA_031775715.1	SAMN36176661	Enterobacter hormaechei	Enterobacter-114	JAUHVB010000005.1	345252	mcr-9	IncHI2/HI2A	conjugative	AA739	AJ059	IS903B→mcr-9→wbuc→IS26	mcr-9_type1	AJ059mcr-9_type1	2013	USA	North America	Clinical	Clinical	p
GCA_031775755.1	SAMN36176660	Enterobacter hormaechei	Enterobacter-114	JAUHVA010000003.1	335128	mcr-9	IncHI2/HI2A	conjugative	AA739	AJ059	IS903B→mcr-9→wbuc→IS26	mcr-9_type1	AJ059mcr-9_type1	2013	USA	North America	Clinical	Clinical	p
GCA_031775835.1	SAMN36176659	Enterobacter hormaechei	Enterobacter-148	JAUHUZ010000002.1	340748	mcr-9	IncHI2/HI2A	conjugative	AA739	AJ059	IS903B→mcr-9→wbuc→IS26	mcr-9_type1	AJ059mcr-9_type1	2013	USA	North America	Clinical	Clinical	p
GCA_034536735.1	SAMN38414695	Escherichia coli	Escherichia-410	JAXQRN010000144.1	121396	mcr-1	IncHI2A	non-mobilizable	AA738	AJ051	ISApl1→mcr-1→pap2	mcr-1_type2	AJ051mcr-1_type2	2013	China	Asia	Animal	Pig	p
GCA_034536895.1	SAMN38414703	Escherichia coli	Escherichia-410	JAXQRF010000157.1	58866	mcr-1	IncI2	conjugative	AA372	AI350	mcr-1→pap2	mcr-1_type1	AI350mcr-1_type1	2013	China	Asia	Animal	Pig	p
GCA_034537155.1	SAMN38414717	Escherichia coli	Unknown	JAXQQR010000089.1	6028	mcr-1	IncX4	non-mobilizable	AA619	AI859	mcr-1→pap2	mcr-1_type1	AI859mcr-1_type1	2013	China	Asia	Animal	Pig	p
GCA_034537975.1	SAMN38414261	Escherichia coli	Escherichia-101	JAXRIF010000123.1	31864	mcr-1	IncX4	conjugative	AA619	AI859	mcr-1→pap2	mcr-1_type1	AI859mcr-1_type1	2013	China	Asia	Animal	Pig	p
GCA_034537995.1	SAMN38414260	Escherichia coli	Escherichia-354	JAXRIG010000214.1	56149	mcr-1	IncI2	conjugative	AA372	AI350	ISApl1→mcr-1→pap2	mcr-1_type2	AI350mcr-1_type2	2013	China	Asia	Animal	Pig	p
GCA_034538455.1	SAMN38414282	Escherichia coli	Escherichia-101	JAXRHK010000115.1	31555	mcr-1	IncX4	conjugative	AA619	AI859	mcr-1→pap2	mcr-1_type1	AI859mcr-1_type1	2013	China	Asia	Animal	Pig	p
GCA_034539435.1	SAMN38414295	Escherichia coli	Unknown	JAXRGX010000168.1	11559	mcr-1	IncX4	non-mobilizable	AA619	AI859	IS26→hp→hp→hp→hp→mcr-1→pap2	mcr-1_type3	AI859mcr-1_type3	2013	China	Asia	Animal	Pig	p
GCA_034539885.1	SAMN38414321	Escherichia coli	Unknown	JAXRFX010000116.1	6325	mcr-1	IncX4	non-mobilizable	AA619	AI859	mcr-1→pap2	mcr-1_type1	AI859mcr-1_type1	2013	China	Asia	Animal	Pig	p
GCA_034540035.1	SAMN38414328	Escherichia coli	Escherichia-117	JAXRFQ010000288.1	51615	mcr-1	IncI2	non-mobilizable	AA372	AI350	ISApl1→mcr-1→pap2	mcr-1_type2	AI350mcr-1_type2	2013	China	Asia	Animal	Pig	p
GCA_036710715.1	SAMN38508137	Enterobacter hormaechei	Enterobacter-175	JAXRSU010000006.1	255101	mcr-9	IncHI2/HI2A	conjugative	AA739	AJ058	IS903B→mcr-9→IS1B→IS3000	mcr-9_type4	AJ058mcr-9_type4	2013	China	Asia	Clinical	Clinical	p
GCA_900241675.1	SAMEA104429260	Salmonella enterica	Salmonella-34	OEVB01000062.1	11174	mcr-1	IncX4	non-mobilizable	AA619	AI859	mcr-1→pap2→hp→hp→pir→IS1294	mcr-1_type39	AI859mcr-1_type39	2013	Italy	Europe	Animal	Pig	p
GCA_900448335.1	SAMEA4412693	Escherichia coli	Escherichia-457	UFZG01000002.1	251575	mcr-1	IncHI2/HI2A	conjugative	AA738	AJ047	ISApl1→mcr-1→pap2→ISApl1	mcr-1_type4	AJ047mcr-1_type4	2013	United Kingdom	Europe	Clinical	Clinical	p
GCA_900603465.1	SAMEA4976295	Escherichia coli	Escherichia-9422	UWKU01000049.1	32480	mcr-1	IncX4	conjugative	AA619	AI859	mcr-1→pap2	mcr-1_type1	AI859mcr-1_type1	2013	Netherlands	Europe	Animal	Poultry	p
GCA_900603485.1	SAMEA4976297	Escherichia coli	Escherichia-1011	UWKW01000050.1	28565	mcr-1	IncX4	conjugative	AA619	AI859	mcr-1→pap2	mcr-1_type1	AI859mcr-1_type1	2013	Netherlands	Europe	Animal	Poultry	p
GCA_900603495.1	SAMEA4976298	Escherichia coli	Escherichia-131	UWKX01000002.1	265417	mcr-1	IncHI2/HI2A	conjugative	AA738	AJ047	ISApl1→mcr-1→pap2→ISApl1	mcr-1_type4	AJ047mcr-1_type4	2013	Netherlands	Europe	Animal	Poultry	p
GCA_900603505.1	SAMEA4976301	Escherichia coli	Escherichia-3778	UWLA01000010.1	236713	mcr-1	IncHI2/HI2A/IncX4	conjugative	AA738	AJ047	IS1A→hha→hp→ISApl1→ISApl1→mcr-1→pap2	mcr-1_type19	AJ047mcr-1_type19	2013	Netherlands	Europe	Animal	Cattle	p
GCA_900603515.1	SAMEA4976302	Escherichia coli	Escherichia-1056	UWKZ01000038.1	32483	mcr-1	IncX4	conjugative	AA619	AI859	mcr-1→pap2	mcr-1_type1	AI859mcr-1_type1	2013	Netherlands	Europe	Animal	Poultry	p
GCA_900603525.1	SAMEA4976303	Escherichia coli	Escherichia-2607	UWLB01000005.1	238632	mcr-1	IncHI2/HI2A	conjugative	AA738	AJ047	IS1A→hha→hp→ISApl1→mcr-1→pap2	mcr-1_type11	AJ047mcr-1_type11	2013	Netherlands	Europe	Animal	Poultry	p
GCA_900603535.1	SAMEA4976300	Escherichia coli	Escherichia-93	UWKY01000002.1	242658	mcr-1	IncHI2/HI2A	conjugative	AA738	AJ047	ISPa40→mcpS→ISApl1→mcr-1→pap2→ISApl1→IS1A	mcr-1_type97	AJ047mcr-1_type97	2013	Netherlands	Europe	Animal	Poultry	p
GCA_900603545.1	SAMEA4976304	Escherichia coli	Escherichia-538	UWLC01000036.1	28567	mcr-1	IncX4	conjugative	AA619	AI859	mcr-1→pap2	mcr-1_type1	AI859mcr-1_type1	2013	Netherlands	Europe	Animal	Poultry	p
GCA_900603555.1	SAMEA4976306	Escherichia coli	Escherichia-58	UWLE01000003.1	229978	mcr-1	IncHI2/HI2A	conjugative	AA738	AJ047	ISApl1→mcr-1→pap2	mcr-1_type2	AJ047mcr-1_type2	2013	Netherlands	Europe	Animal	Poultry	p
GCA_900603565.1	SAMEA4976305	Escherichia coli	Escherichia-7285	UWLF01000045.1	30829	mcr-1	IncX4	conjugative	AA619	AI859	IS26→hp→hp→hp→hp→mcr-1→pap2	mcr-1_type3	AI859mcr-1_type3	2013	Netherlands	Europe	Animal	Poultry	p
GCA_900603575.1	SAMEA4976299	Escherichia coli	Escherichia-355	UWLD01000030.1	32490	mcr-1	IncX4	conjugative	AA619	AI859	mcr-1→pap2	mcr-1_type1	AI859mcr-1_type1	2013	Netherlands	Europe	Animal	Poultry	p
GCA_900603585.1	SAMEA4976308	Escherichia coli	Escherichia-1196	UWLG01000041.1	32493	mcr-1	IncX4	conjugative	AA619	AI859	mcr-1→pap2	mcr-1_type1	AI859mcr-1_type1	2013	Netherlands	Europe	Animal	Poultry	p
GCA_900603595.1	SAMEA4976307	Escherichia coli	Escherichia-2064	UWLH01000050.1	28567	mcr-1	IncX4	conjugative	AA619	AI859	mcr-1→pap2	mcr-1_type1	AI859mcr-1_type1	2013	Netherlands	Europe	Animal	Poultry	p
GCA_900603615.1	SAMEA4976311	Escherichia coli	Escherichia-154	UWLI01000053.1	28567	mcr-1	IncX4	conjugative	AA619	AI859	mcr-1→pap2	mcr-1_type1	AI859mcr-1_type1	2013	Netherlands	Europe	Animal	Poultry	p
GCA_900603645.1	SAMEA4976309	Escherichia coli	Escherichia-10	UWLL01000040.1	32484	mcr-1	IncX4	conjugative	AA619	AI859	mcr-1→pap2	mcr-1_type1	AI859mcr-1_type1	2013	Netherlands	Europe	Animal	Poultry	p
GCA_900603655.1	SAMEA4976310	Escherichia coli	Escherichia-10	UWLN01000038.1	29104	mcr-1	IncX4	conjugative	AA619	AI859	mcr-1→pap2	mcr-1_type1	AI859mcr-1_type1	2013	Netherlands	Europe	Animal	Poultry	p
GCA_902499785.1	SAMEA5934594	Escherichia coli	Escherichia-1196	CABVNS010000019.1	61739	mcr-1	IncI2	conjugative	AA372	AI350	ISApl1→mcr-1→pap2	mcr-1_type2	AI350mcr-1_type2	2013	Spain	Europe	Unknown	Unknown	p
GCA_902499945.1	SAMEA5934380	Escherichia coli	Escherichia-1196	CABVNG010000020.1	62729	mcr-1	IncI2	conjugative	AA372	AI350	ISApl1→mcr-1→pap2	mcr-1_type2	AI350mcr-1_type2	2013	Spain	Europe	Unknown	Unknown	p
GCA_902499955.1	SAMEA5934632	Escherichia coli	Escherichia-399	CABVNM010000043.1	29160	mcr-9	IncHI2A	non-mobilizable	AA738	AJ051	IS903B→mcr-9	mcr-9_type8	AJ051mcr-9_type8	2013	Spain	Europe	Unknown	Unknown	p
GCA_902499965.1	SAMEA5934596	Escherichia coli	Escherichia-1196	CABVND010000021.1	62179	mcr-1	IncI2	conjugative	AA372	AI350	ISApl1→mcr-1→pap2	mcr-1_type2	AI350mcr-1_type2	2013	Spain	Europe	Unknown	Unknown	p
GCA_902499985.1	SAMEA5934602	Escherichia coli	Escherichia-1196	CABVNZ010000020.1	61173	mcr-1	IncI2	conjugative	AA372	AI350	ISApl1→mcr-1→pap2	mcr-1_type2	AI350mcr-1_type2	2013	Spain	Europe	Unknown	Unknown	p
GCA_902499995.1	SAMEA5934601	Escherichia coli	Escherichia-1196	CABVOB010000021.1	62235	mcr-1	IncI2	conjugative	AA372	AI350	ISApl1→mcr-1→pap2	mcr-1_type2	AI350mcr-1_type2	2013	Spain	Europe	Unknown	Unknown	p
GCA_902500005.1	SAMEA5934599	Escherichia coli	Escherichia-1196	CABVOA010000022.1	61172	mcr-1	IncI2	conjugative	AA372	AI350	ISApl1→mcr-1→pap2	mcr-1_type2	AI350mcr-1_type2	2013	Spain	Europe	Unknown	Unknown	p
GCA_902500025.1	SAMEA5934603	Escherichia coli	Escherichia-1196	CABVNX010000020.1	62878	mcr-1	IncI2	conjugative	AA372	AI350	ISApl1→mcr-1→pap2	mcr-1_type2	AI350mcr-1_type2	2013	Spain	Europe	Unknown	Unknown	p
GCA_902500075.1	SAMEA5934604	Escherichia coli	Escherichia-1196	CABVOG010000020.1	61255	mcr-1	IncI2	conjugative	AA372	AI350	ISApl1→mcr-1→pap2	mcr-1_type2	AI350mcr-1_type2	2013	Spain	Europe	Unknown	Unknown	p
GCA_902500085.1	SAMEA5934610	Escherichia coli	Escherichia-1196	CABVOE010000019.1	62756	mcr-1	IncI2	conjugative	AA372	AI350	ISApl1→mcr-1→pap2	mcr-1_type2	AI350mcr-1_type2	2013	Spain	Europe	Unknown	Unknown	p
GCA_902500105.1	SAMEA5934605	Escherichia coli	Escherichia-1196	CABVOK010000019.1	62810	mcr-1	IncI2	conjugative	AA372	AI350	ISApl1→mcr-1→pap2	mcr-1_type2	AI350mcr-1_type2	2013	Spain	Europe	Unknown	Unknown	p
GCA_902500115.1	SAMEA5934607	Escherichia coli	Escherichia-1196	CABVOO010000018.1	62736	mcr-1	IncI2	conjugative	AA372	AI350	ISApl1→mcr-1→pap2	mcr-1_type2	AI350mcr-1_type2	2013	Spain	Europe	Unknown	Unknown	p
GCA_902500135.1	SAMEA5934609	Escherichia coli	Escherichia-1196	CABVOH010000020.1	61096	mcr-1	IncI2	conjugative	AA372	AI350	ISApl1→mcr-1→pap2	mcr-1_type2	AI350mcr-1_type2	2013	Spain	Europe	Unknown	Unknown	p
GCA_902500155.1	SAMEA5934608	Escherichia coli	Escherichia-1196	CABVOM010000019.1	62806	mcr-1	IncI2	conjugative	AA372	AI350	ISApl1→mcr-1→pap2	mcr-1_type2	AI350mcr-1_type2	2013	Spain	Europe	Unknown	Unknown	p
GCA_902500175.1	SAMEA5934611	Escherichia coli	Escherichia-1196	CABVOP010000020.1	62811	mcr-1	IncI2	conjugative	AA372	AI350	ISApl1→mcr-1→pap2	mcr-1_type2	AI350mcr-1_type2	2013	Spain	Europe	Unknown	Unknown	p
GCA_902505115.1	SAMEA5934632	Escherichia coli	Escherichia-399	NZ_CABWIZ010000002.1	317556	mcr-9	IncHI2/HI2A	conjugative	AA739	AJ058	IS903B→mcr-9→IS1R→IS1B→aer→hin→hp→IS26→ISCfr8	mcr-9_type11	AJ058mcr-9_type11	2013	Spain	Europe	Unknown	Unknown	p
GCA_902505135.1	SAMEA5934634	Escherichia coli	Escherichia-5359	NZ_CABWJB010000002.1	321526	mcr-9	IncHI2/HI2A	conjugative	AA739	AJ058	IS903B→mcr-9→IS1R→IS1B→aer→hin→hp→IS26→ISCfr8	mcr-9_type11	AJ058mcr-9_type11	2013	Spain	Europe	Unknown	Unknown	p
GCA_902505185.1	SAMEA5934630	Escherichia coli	Escherichia-607	NZ_CABWIY010000003.1	333030	mcr-9	IncHI2/HI2A	conjugative	AA739	AJ058	IS903B→mcr-9→IS1R→IS1B→aer→hin→hp→IS26→ISCfr8	mcr-9_type11	AJ058mcr-9_type11	2013	Spain	Europe	Unknown	Unknown	p
GCA_902505235.1	SAMEA5934380	Escherichia coli	Escherichia-1196	CABWJA010000005.1	62714	mcr-1	IncI2	conjugative	AA372	AI350	ISApl1→mcr-1→pap2	mcr-1_type2	AI350mcr-1_type2	2013	Spain	Europe	Unknown	Unknown	p
GCA_902505245.1	SAMEA5934627	Escherichia coli	Escherichia-607	NZ_CABWIX010000002.1	334149	mcr-9	IncHI2/HI2A	conjugative	AA739	AJ058	IS903B→mcr-9→IS1R→IS1B→aer→hin→hp→IS26→ISCfr8	mcr-9_type11	AJ058mcr-9_type11	2013	Spain	Europe	Unknown	Unknown	p
GCA_902505275.1	SAMEA5934603	Escherichia coli	Escherichia-1196	CABWJF010000006.1	62183	mcr-1	IncI2	conjugative	AA372	AI350	ISApl1→mcr-1→pap2	mcr-1_type2	AI350mcr-1_type2	2013	Spain	Europe	Unknown	Unknown	p
GCA_902505335.1	SAMEA5934619	Escherichia coli	Escherichia-635	NZ_CABWJN010000009.1	328110	mcr-9	IncHI2/HI2A	conjugative	AA739	AJ058	IS903B→mcr-9→IS1R→IS1B→aer→hin→hp→IS26→ISCfr8	mcr-9_type11	AJ058mcr-9_type11	2013	Spain	Europe	Unknown	Unknown	p
GCA_902505345.1	SAMEA5934617	Escherichia coli	Escherichia-635	NZ_CABWJL010000002.1	326679	mcr-9	IncHI2/HI2A	conjugative	AA739	AJ058	IS903B→mcr-9→IS1R→IS1B→aer→hin→hp→IS26→ISCfr8	mcr-9_type11	AJ058mcr-9_type11	2013	Spain	Europe	Unknown	Unknown	p
GCA_904863195.1	SAMEA3357033	Klebsiella pneumoniae	Klebsiella-323	LR890193.1	120029	mcr-10	IncFII	conjugative	AA445	AI523	xerc→mcr-10→ISKox1→ISKox1→ISKox1→ISEc36→ISEc27	mcr-10_type6	AI523mcr-10_type6	2013	Australia	Oceania	Clinical	Clinical	p
GCA_943733225.1	SAMEA14449064	Escherichia coli	Escherichia-1431	CALSCW010000028.1	60859	mcr-1	IncI2	conjugative	AA372	AI350	mcr-1→pap2	mcr-1_type1	AI350mcr-1_type1	2013	Russia	Europe	Clinical	Clinical	p
GCA_943733255.1	SAMEA14449065	Escherichia coli	Escherichia-6817	CALSDD010000022.1	60860	mcr-1	IncI2	conjugative	AA372	AI350	mcr-1→pap2	mcr-1_type1	AI350mcr-1_type1	2013	Russia	Europe	Clinical	Clinical	p
GCA_949281445.1	SAMEA112624676	Escherichia coli	Escherichia-1286	CASDMH010000022.1	32597	mcr-1	IncI1	non-mobilizable	AF268	AP198	IS26→ygaV→hp→mcr-1→pap2	mcr-1_type70	AP198mcr-1_type70	2013	France	Europe	Animal	Poultry	p
GCA_949281675.1	SAMEA112624677	Escherichia coli	Escherichia-10	CASDNG010000181.1	23364	mcr-1	IncHI2A	non-mobilizable	AA738	AJ051	mcr-1→pap2	mcr-1_type1	AJ051mcr-1_type1	2013	France	Europe	Animal	Poultry	p
GCA_949766975.1	SAMEA112795388	Escherichia coli	Escherichia-1202	CATKJM010000003.1	37129	mcr-1	IncX4	conjugative	AA619	AI859	IS26→hp→hp→hp→hp→mcr-1→pap2	mcr-1_type3	AI859mcr-1_type3	2013	France	Europe	Animal	Cattle	p
GCA_949768885.1	SAMEA112795383	Escherichia coli	Escherichia-648	CATKOE010000002.1	252159	mcr-1	IncHI2/HI2A	conjugative	AA738	AJ047	mcr-1→pap2	mcr-1_type1	AJ047mcr-1_type1	2013	France	Europe	Animal	Cattle	p
-	-	Escherichia coli	Unknown	NZ_KX254343.1	33307	mcr-1	IncX4	conjugative	AA619	AI859	mcr-1→pap2	mcr-1_type1	AI859mcr-1_type1	2014	China	Asia	Animal	Pig	-
-	-	Salmonella enterica	Unknown	NZ_KY352406.1	47824	mcr-1	IncP1	conjugative	AC978	AM371	mcr-1→pap2	mcr-1_type1	AM371mcr-1_type1	2014	China	Asia	Clinical	Clinical	-
-	-	Escherichia coli	Unknown	NZ_KX032519.1	61177	mcr-1	IncI2	conjugative	AA372	AI350	ISApl1→mcr-1→pap2	mcr-1_type2	AI350mcr-1_type2	2014	South Africa	Africa	Clinical	Clinical	-
-	-	Escherichia coli	Unknown	NZ_CP034400.1	61553	mcr-1.1	IncI2	conjugative	AA372	AI350	ISApl1→mcr-1→pap2	mcr-1_type2	AI350mcr-1_type2	2014	Thailand	Asia	Clinical	Clinical	-
-	-	Salmonella enterica	Unknown	NZ_KU934209.1	65419	mcr-1	IncI2	conjugative	AA372	AI350	ISApl1→mcr-1→pap2	mcr-1_type2	AI350mcr-1_type2	2014	China	Asia	Animal	Poultry	-
-	-	Salmonella enterica	Unknown	NZ_MH522413.1	163719	mcr-1	IncHI2/HI2A	non-mobilizable	AA738	AJ051	ISApl1→mcr-1→pap2	mcr-1_type2	AJ051mcr-1_type2	2014	China	Asia	Clinical	Clinical	-
-	-	Escherichia coli	Unknown	NZ_CM008267.1	248198	mcr-1	IncHI2/HI2A/IncFIB(K)	conjugative	AA738	AJ047	IS1A→hp→hp→topB_1→ISApl1→mcr-1→topB_2→IS1A	mcr-1_type27	AJ047mcr-1_type27	2014	Laos	Asia	Clinical	Clinical	-
-	-	Escherichia coli	Unknown	NZ_LR882918.1	33309	mcr-1	IncX4	conjugative	AA619	AI859	IS26→hp→hp→hp→hp→mcr-1→pap2	mcr-1_type3	AI859mcr-1_type3	2014	Netherlands	Europe	Clinical	Clinical	-
-	-	Escherichia coli	Unknown	NZ_LR882921.1	33309	mcr-1	IncX4	conjugative	AA619	AI859	IS26→hp→hp→hp→hp→mcr-1→pap2	mcr-1_type3	AI859mcr-1_type3	2014	Netherlands	Europe	Clinical	Clinical	-
-	-	Escherichia coli	Unknown	NZ_KX447768.1	33395	mcr-1	IncX4	conjugative	AA619	AI859	IS26→hp→hp→hp→hp→mcr-1→pap2	mcr-1_type3	AI859mcr-1_type3	2014	USA	North America	Clinical	Clinical	-
-	-	Klebsiella pneumoniae	Unknown	NZ_KX236309.1	33303	mcr-1	IncX4	conjugative	AA619	AI859	IS26→hp→hp→hp→hp→mcr-1→pap2	mcr-1_type3	AI859mcr-1_type3	2014	Italy	Europe	Clinical	Clinical	-
-	-	Escherichia coli	Unknown	NZ_ON960345.1	234377	mcr-1	IncHI2/HI2A/IncN	conjugative	AA738	AJ047	ISApl1→mcr-1→pap2→ISApl1	mcr-1_type4	AJ047mcr-1_type4	2014	China	Asia	Unknown	Unknown	-
-	-	Escherichia coli	Unknown	NZ_CM008265.1	223898	mcr-1.1	IncHI2/HI2A	conjugative	AA738	AJ047	ISApl1→mcr-1→pap2→ISApl1	mcr-1_type4	AJ047mcr-1_type4	2014	Laos	Asia	Clinical	Clinical	-
-	-	Escherichia coli	Unknown	NZ_KX592672.1	59939	mcr-1	IncI2	conjugative	AA372	AI350	IS1A→mcr-1→pap2	mcr-1_type5	AI350mcr-1_type5	2014	China	Asia	Clinical	Clinical	-
-	-	Escherichia coli	Unknown	NZ_CM008264.1	218800	mcr-1.1	IncHI2A/IncN/IncFII/IncFIC(FII)/IncFIB(AP001918)	conjugative	AA179	AH866	mcr-1→pap2→ISApl1	mcr-1_type7	AH866mcr-1_type7	2014	Laos	Asia	Clinical	Clinical	-
-	-	Escherichia coli	Unknown	NZ_ON960339.1	227418	mcr-1	IncHI2/HI2A/IncN	conjugative	AA738	AJ047	ISApl1→IS1A→mcr-1→pap2	mcr-1_type78	AJ047mcr-1_type78	2014	China	Asia	Unknown	Unknown	-
-	-	Salmonella enterica	Unknown	NZ_OQ658822.1	175360	mcr-3	IncA/C2	conjugative	AA860	AJ266	ISKpn72→yokD→tmrB→IS26→TnAs2→mcr-3→dgkA→ISKpn40	mcr-3_type16	AJ266mcr-3_type16	2014	Viet Nam	Asia	Clinical	Clinical	-
-	-	Salmonella enterica	Unknown	NZ_OQ658820.1	173870	mcr-3	IncA/C2	conjugative	AA861	AJ283	IS26→tmrB_2→yokD_2→IS26→TnAs2→mcr-3→dgkA→ISKpn40→ISKpn40	mcr-3_type39	AJ283mcr-3_type39	2014	Viet Nam	Asia	Clinical	Clinical	-
-	-	Salmonella enterica	Unknown	OU015338.1	252248	mcr-3	IncHI2/HI2A/IncN	conjugative	AA738	AJ049	IS26→IS6100→TnAs2→NimC/NimA→mcr-3→dgkA→ISKpn40→ISKpn40→NimC/NimA→ble→IS15DI	mcr-3_type8	AJ049mcr-3_type8	2014	Australia	Oceania	Clinical	Clinical	-
-	-	Enterobacter kobei	Unknown	NZ_OP428979.1	12808	mcr-4	ColE10	mobilizable	AC772	AM107	ISCfr26→IS5D→xerD→IS26→mcr-4	mcr-4_type9	AM107mcr-4_type9	2014	Czech Republic	Europe	Clinical	Clinical	-
-	-	Citrobacter freundii	Unknown	CP066116.1	381883	mcr-9	IncHI2/HI2A	conjugative	AA739	AJ055	IS903B→mcr-9→wbuc→IS26	mcr-9_type1	AJ055mcr-9_type1	2014	Canada	North America	Clinical	Clinical	-
-	-	Enterobacter asburiae	Unknown	NZ_KY863418.1	314137	mcr-9	IncHI2/HI2A	conjugative	AA739	AJ059	IS903B→mcr-9→wbuc→IS26	mcr-9_type1	AJ059mcr-9_type1	2014	Denmark	Europe	Clinical	Clinical	-
-	-	Leclercia adecarboxylata	Unknown	CP042494.1	357530	mcr-9	IncHI2/HI2A	conjugative	AA739	AJ059	IS903B→mcr-9→wbuc→IS26→IS1B	mcr-9_type3	AJ059mcr-9_type3	2014	Australia	Oceania	Clinical	Clinical	-
-	-	Enterobacter cloacae	Unknown	NZ_LT991958.1	299117	mcr-9	IncHI2/HI2A	conjugative	AA739	AJ058	IS903B→mcr-9→IS1R→IS1B→aer→hin→TnAs1→IS26→ISCfr8	mcr-9_type61	AJ058mcr-9_type61	2014	France	Europe	Clinical	Clinical	-
GCA_001679915.1	SAMN04961293	Klebsiella pneumoniae	Klebsiella-512	LXQO01000025.1	32780	mcr-1	IncX4	conjugative	AA619	AI859	mcr-1→pap2	mcr-1_type1	AI859mcr-1_type1	2014	Italy	Europe	Clinical	Clinical	p
GCA_001696775.1	SAMN05294116	Escherichia coli	Escherichia-7358	MAJK01000154.1	9338	mcr-1	IncX4	non-mobilizable	AA619	AI859	mcr-1→pap2	mcr-1_type1	AI859mcr-1_type1	2014	USA	North America	Clinical	Clinical	p
GCA_001891455.1	SAMN05928865	Escherichia coli	Escherichia-156	MOFK01000064.1	64412	mcr-1	IncI2	conjugative	AA372	AI350	mcr-1→pap2	mcr-1_type1	AI350mcr-1_type1	2014	China	Asia	Animal	Poultry	p
GCA_001892325.1	SAMN05928862	Escherichia coli	Escherichia-617	MOFH01000017.1	62024	mcr-1	IncI2	conjugative	AA372	AI350	mcr-1→pap2	mcr-1_type1	AI350mcr-1_type1	2014	China	Asia	Animal	Poultry	p
GCA_001894585.1	SAMN05929008	Escherichia coli	Escherichia-156	MOKX01000044.1	56216	mcr-1	IncI2	conjugative	AA372	AI350	mcr-1→pap2	mcr-1_type1	AI350mcr-1_type1	2014	China	Asia	Animal	Poultry	p
GCA_002006525.1	SAMN06233851	Escherichia coli	Escherichia-744	CM007714.1	33511	mcr-1	IncX4	conjugative	AA619	AI859	IS26→hp→hp→hp→hp→mcr-1→pap2	mcr-1_type3	AI859mcr-1_type3	2014	Brazil	South America	Clinical	Clinical	p
GCA_002142675.1	SAMN06924979	Escherichia coli	Escherichia-405	CP021205.1	63392	mcr-1	IncI2	conjugative	AA372	AI350	mcr-1→pap2→hp→ymoA→IS629→IS1203E	mcr-1_type106	AI350mcr-1_type106	2014	China	Asia	Clinical	Clinical	p
GCA_002216905.1	SAMN05828190	Escherichia coli	Escherichia-1011	MKFN01000104.1	177159	mcr-1	IncHI2/HI2A	conjugative	AA738	AJ047	ISApl1→mcr-1→pap2	mcr-1_type2	AJ047mcr-1_type2	2014	China	Asia	Clinical	Clinical	p
GCA_002216915.1	SAMN05828183	Escherichia coli	Unknown	MKFL01000020.1	9468	mcr-1	IncX4	non-mobilizable	AA619	AI859	mcr-1→pap2	mcr-1_type1	AI859mcr-1_type1	2014	China	Asia	Clinical	Clinical	p
GCA_002216955.1	SAMN05828188	Escherichia coli	Escherichia-2253	MKFM01000044.1	160915	mcr-1	IncHI2/HI2A	non-mobilizable	AA738	AJ051	ISApl1→mcr-1→pap2	mcr-1_type2	AJ051mcr-1_type2	2014	China	Asia	Clinical	Clinical	p
GCA_002216975.1	SAMN05828195	Escherichia coli	Escherichia-410	MKFO01000040.1	9467	mcr-1	IncX4	non-mobilizable	AA619	AI859	mcr-1→pap2	mcr-1_type1	AI859mcr-1_type1	2014	China	Asia	Clinical	Clinical	p
GCA_002216995.1	SAMN05828206	Escherichia coli	Escherichia-3944	MKFQ01000040.1	9467	mcr-1	IncX4	non-mobilizable	AA619	AI859	mcr-1→pap2	mcr-1_type1	AI859mcr-1_type1	2014	China	Asia	Clinical	Clinical	p
GCA_002217065.1	SAMN05828245	Escherichia coli	Escherichia-457	MKFS01000075.1	66167	mcr-1	IncI2	conjugative	AA372	AI350	mcr-1→pap2	mcr-1_type1	AI350mcr-1_type1	2014	China	Asia	Clinical	Clinical	p
GCA_002247425.1	SAMN07450674	Escherichia coli	Escherichia-354	NQBA01000044.1	60244	mcr-1	IncI2	conjugative	AA372	AI350	mcr-1→pap2	mcr-1_type1	AI350mcr-1_type1	2014	Thailand	Asia	Clinical	Clinical	p
GCA_002248805.1	SAMN07450679	Escherichia coli	Escherichia-7626	NQCJ01000089.1	57369	mcr-1	IncHI1A/IncHI1B(R27)	non-mobilizable	AA998	AJ516	mcr-1→pap2	mcr-1_type1	AJ516mcr-1_type1	2014	Thailand	Asia	Clinical	Clinical	p
GCA_002248805.1	SAMN07450679	Escherichia coli	Escherichia-7626	NQCJ01000067.1	31929	mcr-3	IncP1	non-mobilizable	AC978	AM371	TnAs2→mcr-3→dgkA	mcr-3_type1	AM371mcr-3_type1	2014	Thailand	Asia	Clinical	Clinical	p
GCA_002251715.1	SAMN06705214	Klebsiella pneumoniae	Klebsiella-437	CM008162.1	38942	mcr-1	IncX4	conjugative	AA619	AI859	IS26→hp→hp→hp→hp→mcr-1→pap2	mcr-1_type3	AI859mcr-1_type3	2014	Brazil	South America	Clinical	Clinical	p
GCA_002263065.1	SAMN07316730	Escherichia coli	Escherichia-155	CM008266.1	239098	mcr-1	IncHI2/HI2A	conjugative	AA738	AJ047	ISApl1→mcr-1→ISApl1→ISApl1→pap2	mcr-1_type16	AJ047mcr-1_type16	2014	France	Europe	Clinical	Clinical	p
GCA_002853715.1	SAMN07807401	Escherichia coli	Escherichia-117	CP024139.1	64765	mcr-1	IncI2	conjugative	AA372	AI350	mcr-1→pap2	mcr-1_type1	AI350mcr-1_type1	2014	China	Asia	Clinical	Clinical	p
GCA_002853965.1	SAMN07807404	Escherichia coli	Unknown	CP024156.1	60258	mcr-1	IncI2	conjugative	AA372	AI350	mcr-1→pap2	mcr-1_type1	AI350mcr-1_type1	2014	China	Asia	Clinical	Clinical	p
GCA_002854065.1	SAMN07807403	Escherichia coli	Escherichia-2064	CP024149.1	33301	mcr-1	IncX4	conjugative	AA619	AI859	IS26→hp→hp→hp→hp→mcr-1→pap2	mcr-1_type3	AI859mcr-1_type3	2014	China	Asia	Clinical	Clinical	p
GCA_002854065.1	SAMN07807403	Escherichia coli	Escherichia-2064	CP024148.1	62585	mcr-1	IncI2	conjugative	AA372	AI350	ISKpn26→mcr-1→pap2	mcr-1_type6	AI350mcr-1_type6	2014	China	Asia	Clinical	Clinical	p
GCA_002855325.1	SAMN07792806	Escherichia coli	Escherichia-793	CP024128.1	50013	mcr-1	IncP1	conjugative	AC978	AM371	ISApl1→mcr-1→pap2	mcr-1_type2	AM371mcr-1_type2	2014	China	Asia	Clinical	Clinical	p
GCA_002855415.1	SAMN07807399	Escherichia coli	Escherichia-301	CP024132.1	35098	mcr-1	IncX4	conjugative	AA619	AI859	IS26→hp→hp→hp→hp→mcr-1→pap2	mcr-1_type3	AI859mcr-1_type3	2014	China	Asia	Clinical	Clinical	p
GCA_002860085.1	SAMN06198938	Escherichia coli	Escherichia-156	CP019052.1	65533	mcr-1	IncI2	conjugative	AA372	AI350	mcr-1→pap2	mcr-1_type1	AI350mcr-1_type1	2014	China	Asia	Clinical	Clinical	p
GCA_002872455.1	SAMN08242133	Escherichia albertii	Unknown	CP025679.1	68747	mcr-1	IncI2	conjugative	AA372	AI350	ISApl1→mcr-1→pap2	mcr-1_type2	AI350mcr-1_type2	2014	China	Asia	Animal	Poultry	p
GCA_003009505.1	SAMN07983286	Escherichia coli	Escherichia-156	PGKG01000028.1	58932	mcr-1	IncI2	conjugative	AA372	AI350	mcr-1→pap2	mcr-1_type1	AI350mcr-1_type1	2014	China	Asia	Animal	Poultry	p
GCA_003010125.1	SAMN07983263	Escherichia coli	Escherichia-101	PGLC01000035.1	60872	mcr-1	IncI2	conjugative	AA372	AI350	mcr-1→pap2	mcr-1_type1	AI350mcr-1_type1	2014	China	Asia	Animal	Poultry	p
GCA_003054635.1	SAMN08160788	Enterobacter hormaechei	Enterobacter-78	PNXT01000003.1	296456	mcr-9	IncHI2/HI2A	conjugative	AA739	AJ059	IS903B→mcr-9→wbuc→IS26	mcr-9_type1	AJ059mcr-9_type1	2014	USA	North America	Clinical	Clinical	p
GCA_003443815.1	SAMN09499316	Escherichia coli	Unknown	CP030284.1	61476	mcr-1	IncI2	conjugative	AA372	AI350	mcr-1→pap2	mcr-1_type1	AI350mcr-1_type1	2014	China	Asia	Animal	Poultry	p
GCA_003858905.1	SAMN10476568	Escherichia coli	Escherichia-744	RQUI01000035.1	32819	mcr-1	IncX4	conjugative	AA619	AI859	mcr-1→pap2	mcr-1_type1	AI859mcr-1_type1	2014	China	Asia	Clinical	Clinical	p
GCA_003859055.1	SAMN10476558	Escherichia coli	Escherichia-1286	RQTY01000037.1	32868	mcr-1	IncX4	conjugative	AA619	AI859	mcr-1→pap2	mcr-1_type1	AI859mcr-1_type1	2014	China	Asia	Clinical	Clinical	p
GCA_003859215.1	SAMN10476581	Escherichia coli	Unknown	RQUV01000027.1	58417	mcr-1	IncI2	conjugative	AA372	AI350	mcr-1→pap2	mcr-1_type1	AI350mcr-1_type1	2014	China	Asia	Clinical	Clinical	p
GCA_003966465.1	SAMD00129668	Escherichia coli	Escherichia-21	AP018812.1	62235	mcr-1	IncI2	conjugative	AA372	AI350	mcr-1→pap2	mcr-1_type1	AI350mcr-1_type1	2014	Japan	Asia	Animal	Cattle	p
GCA_004025715.1	SAMN10534285	Salmonella enterica	Salmonella-19	RXNJ01000060.1	9361	mcr-1	IncX4	non-mobilizable	AA619	AI859	mcr-1→pap2	mcr-1_type1	AI859mcr-1_type1	2014	Brazil	South America	Animal	Poultry	p
GCA_004135815.1	SAMN10531954	Escherichia coli	Escherichia-448	CP034405.1	61684	mcr-1	IncI2	conjugative	AA372	AI350	ISApl1→mcr-1→pap2	mcr-1_type2	AI350mcr-1_type2	2014	Thailand	Asia	Clinical	Clinical	p
GCA_004270865.1	SAMN03465875	Salmonella enterica	Salmonella-28	AAAGJV010000053.1	9210	mcr-1	IncX4	non-mobilizable	AA619	AI859	mcr-1→pap2	mcr-1_type1	AI859mcr-1_type1	2014	United Kingdom	Europe	Food	Food	p
GCA_005389885.1	SAMD00077363	Escherichia coli	Escherichia-3489	BFVT01000184.1	31126	mcr-5	IncFII	non-mobilizable	AE682	AO510	Tn3→hin→ChrB→mcr-5	mcr-5_type1	AO510mcr-5_type1	2014	Japan	Asia	Animal	Cattle	p
GCA_005389945.1	SAMD00077366	Escherichia coli	Escherichia-38	BFVW01000073.1	61177	mcr-1	IncI2	conjugative	AA372	AI350	mcr-1→pap2	mcr-1_type1	AI350mcr-1_type1	2014	Japan	Asia	Animal	Cattle	p
GCA_005390005.1	SAMD00077369	Escherichia coli	Escherichia-101	BFVZ01000011.1	60435	mcr-1	IncI2	conjugative	AA372	AI350	mcr-1→pap2	mcr-1_type1	AI350mcr-1_type1	2014	Japan	Asia	Animal	Cattle	p
GCA_005394005.1	SAMD00077567	Escherichia coli	Escherichia-101	BGDP01000089.1	60754	mcr-1	IncI2	conjugative	AA372	AI350	mcr-1→pap2	mcr-1_type1	AI350mcr-1_type1	2014	Japan	Asia	Animal	Cattle	p
GCA_005395985.1	SAMD00077646	Escherichia coli	Escherichia-1308	BGGQ01000075.1	62020	mcr-1	IncI2	conjugative	AA372	AI350	ISApl1→mcr-1→pap2	mcr-1_type2	AI350mcr-1_type2	2014	Japan	Asia	Animal	Cattle	p
GCA_005395985.1	SAMD00077646	Escherichia coli	Escherichia-1308	BGGQ01000077.1	69661	mcr-5	IncFIB(AP001918)	conjugative	AA302	AI151	Tn3→hin→ChrB→mcr-5	mcr-5_type1	AI151mcr-5_type1	2014	Japan	Asia	Animal	Cattle	p
GCA_005733475.1	SAMN10875705	Salmonella enterica	Salmonella-469	AADRGF010000029.1	9205	mcr-1	IncX4	non-mobilizable	AA619	AI859	mcr-1→pap2	mcr-1_type1	AI859mcr-1_type1	2014	Spain	Europe	Others	Others	p
GCA_007758295.2	SAMN03988280	Salmonella enterica	Salmonella-15	CP049311.1	339705	mcr-9	IncHI2/HI2A	conjugative	AA739	AJ059	IS903B→mcr-9→wbuc→IS26→hp→IS26→IS26→IS4321	mcr-9_type30	AJ059mcr-9_type30	2014	USA	North America	Animal	Poultry	p
GCA_007762695.1	SAMN04577253	Salmonella enterica	Salmonella-13	AAIULL010000023.1	62486	mcr-9	IncHI2/HI2A	non-mobilizable	AA739	AJ053	IS903B→mcr-9→wbuc	mcr-9_type2	AJ053mcr-9_type2	2014	USA	North America	Animal	Cattle	p
GCA_007826905.1	SAMN09630240	Escherichia coli	Escherichia-602	QXGO01000024.1	63674	mcr-1	IncI2	conjugative	AA372	AI348	mcr-1→pap2	mcr-1_type1	AI348mcr-1_type1	2014	China	Asia	Food	Food	p
GCA_007826915.1	SAMN09630239	Escherichia coli	Escherichia-93	QXGP01000031.1	60271	mcr-1	IncI2	conjugative	AA372	AI350	mcr-1→pap2	mcr-1_type1	AI350mcr-1_type1	2014	China	Asia	Food	Food	p
GCA_008632435.1	SAMN12744724	Klebsiella quasipneumoniae	Klebsiella-526	NZ_CP043927.1	477340	mcr-9	IncHI2/HI2A	conjugative	AA739	AJ055	IS903B→mcr-9→wbuc→IS26→hp→hp→IS26→IS1B	mcr-9_type75	AJ055mcr-9_type75	2014	Argentina	South America	Clinical	Clinical	p
GCA_009621055.1	SAMEA104396051	Salmonella enterica	Salmonella-28	DAAFTP010000094.1	9687	mcr-1	IncX4	non-mobilizable	AA619	AI859	IS26→hp→hp→hp→hp→mcr-1→pap2	mcr-1_type3	AI859mcr-1_type3	2014	Germany	Europe	Animal	Animal	p
GCA_009632935.1	SAMEA5757422	Salmonella enterica	Salmonella-34	DAAGMF010000043.1	9204	mcr-1	IncX4	non-mobilizable	AA619	AI859	mcr-1→pap2	mcr-1_type1	AI859mcr-1_type1	2014	Germany	Europe	Animal	Livestock	p
GCA_009664025.1	SAMN11287982	Citrobacter freundii	Citrobacter-169	NZ_CP038654.1	296117	mcr-9	IncHI2/HI2A	conjugative	AA739	AJ058	IS903B→mcr-9→IS1B→IS3000	mcr-9_type4	AJ058mcr-9_type4	2014	Spain	Europe	Clinical	Clinical	p
GCA_009664045.1	SAMN11288321	Citrobacter freundii	Citrobacter-169	NZ_CP038657.1	263189	mcr-9	IncHI2/HI2A	conjugative	AA739	AJ058	IS903B→mcr-9→IS1B→IS3000	mcr-9_type4	AJ058mcr-9_type4	2014	Spain	Europe	Clinical	Clinical	p
GCA_009664065.1	SAMN11288343	Citrobacter freundii	Citrobacter-169	NZ_CP038659.1	385971	mcr-9	IncHI2/HI2A	conjugative	AA739	AJ059	IS903B→mcr-9→IS1B→IS3000	mcr-9_type4	AJ059mcr-9_type4	2014	Spain	Europe	Clinical	Clinical	p
GCA_009898445.1	SAMN09939828	Escherichia coli	Escherichia-131	QXEW01000023.1	59042	mcr-1	IncI2	conjugative	AA372	AI350	mcr-1→pap2	mcr-1_type1	AI350mcr-1_type1	2014	China	Asia	Animal	Poultry	p
GCA_009898525.1	SAMN09939829	Escherichia coli	Escherichia-23	QXEX01000031.1	53570	mcr-1	IncI2	conjugative	AA372	AI350	mcr-1→pap2	mcr-1_type1	AI350mcr-1_type1	2014	China	Asia	Animal	Poultry	p
GCA_009898535.1	SAMN09939834	Escherichia coli	Escherichia-117	QXEZ01000021.1	96367	mcr-1	IncHI2A	non-mobilizable	AA738	AJ051	ISApl1→mcr-1→pap2	mcr-1_type2	AJ051mcr-1_type2	2014	China	Asia	Animal	Poultry	p
GCA_009903585.1	SAMN09939914	Escherichia coli	Escherichia-88	QXHC01000029.1	60821	mcr-1	IncI2	conjugative	AA372	AI350	mcr-1→pap2	mcr-1_type1	AI350mcr-1_type1	2014	China	Asia	Animal	Poultry	p
GCA_009930935.1	SAMN08554725	Enterobacter hormaechei	Enterobacter-110	CP027112.1	291244	mcr-9	IncHI2/HI2A	non-mobilizable	AA739	AJ055	IS903B→mcr-9→wbuc→IS26	mcr-9_type1	AJ055mcr-9_type1	2014	USA	North America	Clinical	Clinical	p
GCA_010256575.1	SAMN10425127	Salmonella enterica	Salmonella-36	DAAQDZ010000023.1	59530	mcr-1	IncI2	conjugative	AA372	AI350	mcr-1→pap2	mcr-1_type1	AI350mcr-1_type1	2014	China	Asia	Clinical	Clinical	p
GCA_010258495.1	SAMN10425177	Salmonella enterica	Salmonella-34	DAAQIA010000033.1	9208	mcr-1	IncX4	non-mobilizable	AA619	AI859	mcr-1→pap2	mcr-1_type1	AI859mcr-1_type1	2014	China	Asia	Clinical	Clinical	p
GCA_010258835.1	SAMN10425108	Salmonella enterica	Salmonella-19	DAAQIW010000012.1	143674	mcr-9	IncHI2/HI2A	conjugative	AA739	AJ058	IS903B→mcr-9→wbuc→qseC→qseB→IS26	mcr-9_type21	AJ058mcr-9_type21	2014	China	Asia	Clinical	Clinical	p
GCA_010258855.1	SAMN10425298	Salmonella enterica	Salmonella-19	DAAQIO010000012.1	143734	mcr-9	IncHI2/HI2A	conjugative	AA739	AJ058	IS903B→mcr-9→wbuc	mcr-9_type2	AJ058mcr-9_type2	2014	China	Asia	Animal	Poultry	p
GCA_010481655.1	SAMEA104396050	Salmonella enterica	Salmonella-28	DAARSD010000088.1	9315	mcr-1	IncX4	non-mobilizable	AA619	AI859	mcr-1→pap2	mcr-1_type1	AI859mcr-1_type1	2014	Germany	Europe	Animal	Animal	p
GCA_010535275.1	SAMN03466289	Salmonella enterica	Salmonella-28	AAOABP010000042.1	9210	mcr-1	IncX4	non-mobilizable	AA619	AI859	mcr-1→pap2	mcr-1_type1	AI859mcr-1_type1	2014	United Kingdom	Europe	Food	Food	p
GCA_010560485.1	SAMEA104396054	Salmonella enterica	Salmonella-28	DAASBT010000095.1	9211	mcr-1	IncX4	non-mobilizable	AA619	AI859	mcr-1→pap2	mcr-1_type1	AI859mcr-1_type1	2014	Germany	Europe	Food	Food	p
GCA_010581445.1	SAMEA104396052	Salmonella enterica	Salmonella-28	DAASGE010000056.1	9211	mcr-1	IncX4	non-mobilizable	AA619	AI859	mcr-1→pap2	mcr-1_type1	AI859mcr-1_type1	2014	Germany	Europe	Food	Food	p
GCA_010581565.1	SAMEA104396053	Salmonella enterica	Salmonella-28	DAASGG010000028.1	32849	mcr-1	IncX4	conjugative	AA619	AI859	IS26→hp→hp→hp→hp→mcr-1→pap2	mcr-1_type3	AI859mcr-1_type3	2014	Germany	Europe	Food	Food	p
GCA_010870325.1	SAMN03469098	Salmonella enterica	Salmonella-34	AAOVLO010000022.1	72811	mcr-1	IncHI2/HI2A	non-mobilizable	AA738	AJ051	mcr-1→pap2	mcr-1_type1	AJ051mcr-1_type1	2014	United Kingdom	Europe	Clinical	Clinical	p
GCA_011412715.1	SAMEA104398398	Salmonella enterica	Salmonella-34	DAAWDZ010000058.1	9205	mcr-1	IncX4	non-mobilizable	AA619	AI859	mcr-1→pap2	mcr-1_type1	AI859mcr-1_type1	2014	Germany	Europe	Animal	Animal	p
GCA_012687475.1	SAMEA3952455	Escherichia coli	Escherichia-2063	DABCKN010000045.1	32481	mcr-1	IncX4	conjugative	AA619	AI859	mcr-1→pap2	mcr-1_type1	AI859mcr-1_type1	2014	Denmark	Europe	Animal	Poultry	p
GCA_013039245.1	SAMN07682613	Escherichia coli	Escherichia-3902	DABICB010000025.1	60932	mcr-1	IncI2	conjugative	AA372	AI350	mcr-1→pap2	mcr-1_type1	AI350mcr-1_type1	2014	China	Asia	Clinical	Clinical	p
GCA_013039305.1	SAMN07682610	Escherichia coli	Escherichia-1011	DABICF010000024.1	63551	mcr-1	IncI2	conjugative	AA372	AI350	mcr-1→pap2	mcr-1_type1	AI350mcr-1_type1	2014	China	Asia	Clinical	Clinical	p
GCA_013039385.1	SAMN07682609	Escherichia coli	Escherichia-2973	DABICG010000027.1	54801	mcr-1	IncI2	conjugative	AA372	AI350	mcr-1→pap2	mcr-1_type1	AI350mcr-1_type1	2014	China	Asia	Clinical	Clinical	p
GCA_013039425.1	SAMN07682608	Escherichia coli	Escherichia-1249	DABICJ010000064.1	9210	mcr-1	IncX4	non-mobilizable	AA619	AI859	mcr-1→pap2	mcr-1_type1	AI859mcr-1_type1	2014	China	Asia	Clinical	Clinical	p
GCA_013624385.1	SAMN14941267	Salmonella enterica	Salmonella-139	JABJRB010000002.1	193865	mcr-3	IncA/C2	mobilizable	AA861	AJ283	IS5075→TnAs2→NimC/NimA→mcr-3→dgkA→ISKpn40→ISKpn40→NimC/NimA→ble→IS15DI	mcr-3_type58	AJ283mcr-3_type58	2014	China	Asia	Clinical	Clinical	p
GCA_014190135.1	SAMD00222503	Enterobacter hormaechei	Enterobacter-916	LC570845.1	373052	mcr-9	IncHI2	conjugative	AA739	AJ059	IS903B→mcr-9→wbuc→IS26	mcr-9_type1	AJ059mcr-9_type1	2014	Viet Nam	Asia	Clinical	Clinical	p
GCA_014680825.1	SAMN05770810	Escherichia coli	Escherichia-117	DABUMS010000027.1	59012	mcr-1	IncI2	conjugative	AA372	AI350	mcr-1→pap2	mcr-1_type1	AI350mcr-1_type1	2014	Singapore	Asia	Clinical	Clinical	p
GCA_014931695.1	SAMN14828832	Enterobacter hormaechei	Enterobacter-451	CP053104.1	149802	mcr-9	IncFIB(pECLA)	conjugative	AA424	AI484	IS903B→mcr-9→wbuc→qseC→qseB→hp→hp→IS26→ISLad6→hp→higA→ISKpn26	mcr-9_type16	AI484mcr-9_type16	2014	Brazil	South America	Clinical	Clinical	p
GCA_016126855.1	SAMN17054651	Enterobacter hormaechei	Enterobacter-114	CP065940.1	307080	mcr-9	IncHI2/HI2A	conjugative	AA739	AJ055	IS903B→mcr-9→wbuc→IS26→IS1B	mcr-9_type3	AJ055mcr-9_type3	2014	Australia	Oceania	Clinical	Clinical	p
GCA_016423095.1	SAMN16986446	Salmonella enterica	Salmonella-40	JAELOE010000021.1	32710	mcr-1	IncX4	conjugative	AA619	AI859	mcr-1→pap2	mcr-1_type1	AI859mcr-1_type1	2014	China	Asia	Animal	Pig	p
GCA_016696225.1	SAMEA104437710	Escherichia coli	Escherichia-1851	DADENB010000026.1	30833	mcr-1	IncX4	conjugative	AA619	AI859	IS26→hp→hp→hp→hp→mcr-1→pap2	mcr-1_type3	AI859mcr-1_type3	2014	Poland	Europe	Unknown	Unknown	p
GCA_016697265.1	SAMEA104437648	Escherichia coli	Escherichia-617	DADEOR010000070.1	7848	mcr-1	IncX4	non-mobilizable	AA619	AI859	mcr-1→pap2	mcr-1_type1	AI859mcr-1_type1	2014	Poland	Europe	Unknown	Unknown	p
GCA_016697285.1	SAMEA104437646	Escherichia coli	Escherichia-155	DADEOK010000048.1	30401	mcr-1	IncX4	conjugative	AA619	AI859	mcr-1→pap2	mcr-1_type1	AI859mcr-1_type1	2014	Poland	Europe	Unknown	Unknown	p
GCA_016697405.1	SAMEA104437641	Escherichia coli	Escherichia-617	DADEOH010000064.1	9205	mcr-1	IncX4	non-mobilizable	AA619	AI859	mcr-1→pap2	mcr-1_type1	AI859mcr-1_type1	2014	Poland	Europe	Unknown	Unknown	p
GCA_016697565.1	SAMEA104437639	Escherichia coli	Escherichia-155	DADEOX010000068.1	8896	mcr-1	IncX4	non-mobilizable	AA619	AI859	mcr-1→pap2	mcr-1_type1	AI859mcr-1_type1	2014	Poland	Europe	Unknown	Unknown	p
GCA_016697625.1	SAMEA104437490	Escherichia coli	Escherichia-2001	DADEOT010000049.1	7666	mcr-1	IncX4	non-mobilizable	AA619	AI859	mcr-1→pap2	mcr-1_type1	AI859mcr-1_type1	2014	Poland	Europe	Unknown	Unknown	p
GCA_016805865.1	SAMN10492552	Escherichia coli	Escherichia-2847	RXLH01000035.1	58999	mcr-1	IncI2	conjugative	AA372	AI350	mcr-1→pap2	mcr-1_type1	AI350mcr-1_type1	2014	Ecuador	South America	Animal	Poultry	p
GCA_017786305.1	SAMEA26806168	Escherichia coli	Escherichia-10	DADUFC010000066.1	9205	mcr-1	IncX4	non-mobilizable	AA619	AI859	mcr-1→pap2	mcr-1_type1	AI859mcr-1_type1	2014	Italy	Europe	Unknown	Unknown	p
GCA_018020375.1	SAMEA26827918	Salmonella enterica	Salmonella-3663	DADWNE010000023.1	30833	mcr-1	IncX4	conjugative	AA619	AI859	IS26→hp→hp→hp→hp→mcr-1→pap2	mcr-1_type3	AI859mcr-1_type3	2014	Netherlands	Europe	Unknown	Unknown	p
GCA_018027655.1	SAMEA104437652	Escherichia coli	Escherichia-624	DADWTW010000072.1	12005	mcr-1	IncX4	non-mobilizable	AA619	AI859	IS26→hp→hp→hp→hp→mcr-1→pap2	mcr-1_type3	AI859mcr-1_type3	2014	Poland	Europe	Unknown	Unknown	p
GCA_018027735.1	SAMEA104437642	Escherichia coli	Escherichia-93	DADWTN010000083.1	8455	mcr-1	IncX4	non-mobilizable	AA619	AI859	mcr-1→pap2	mcr-1_type1	AI859mcr-1_type1	2014	Poland	Europe	Unknown	Unknown	p
GCA_018095275.1	SAMN11579680	Escherichia coli	Escherichia-10	VASN01000029.1	60645	mcr-1	IncI2	conjugative	AA372	AI350	mcr-1→pap2	mcr-1_type1	AI350mcr-1_type1	2014	Malaysia	Asia	Clinical	Clinical	p
GCA_018141225.1	SAMN09939624	Escherichia coli	Escherichia-117	CP032069.1	63623	mcr-1	IncI2	conjugative	AA372	AI348	mcr-1→pap2	mcr-1_type1	AI348mcr-1_type1	2014	China	Asia	Animal	Poultry	p
GCA_018141245.1	SAMN09939625	Escherichia coli	Escherichia-7153	CP032076.1	33308	mcr-1	IncX4	conjugative	AA619	AI859	IS26→hp→hp→hp→hp→mcr-1→pap2	mcr-1_type3	AI859mcr-1_type3	2014	China	Asia	Animal	Poultry	p
GCA_018141265.1	SAMN09939627	Escherichia coli	Escherichia-2085	CP032081.1	60733	mcr-1	IncI2	conjugative	AA372	AI350	mcr-1→pap2	mcr-1_type1	AI350mcr-1_type1	2014	China	Asia	Animal	Poultry	p
GCA_018186215.1	SAMEA104412481	Escherichia coli	Escherichia-6875	DAEAHZ010000038.1	32497	mcr-1	IncX4	conjugative	AA619	AI859	mcr-1→pap2	mcr-1_type1	AI859mcr-1_type1	2014	Italy	Europe	Animal	Poultry	p
GCA_018186275.1	SAMEA104412397	Escherichia coli	Escherichia-744	DAEAIA010000046.1	32475	mcr-1	IncX4	conjugative	AA619	AI859	mcr-1→pap2	mcr-1_type1	AI859mcr-1_type1	2014	Italy	Europe	Animal	Poultry	p
GCA_018186295.1	SAMEA104412396	Escherichia coli	Escherichia-744	DAEAIC010000046.1	32481	mcr-1	IncX4	conjugative	AA619	AI859	mcr-1→pap2	mcr-1_type1	AI859mcr-1_type1	2014	Italy	Europe	Animal	Poultry	p
GCA_018186375.1	SAMEA104412399	Escherichia coli	Escherichia-10	DAEAIE010000049.1	32481	mcr-1	IncX4	conjugative	AA619	AI859	mcr-1→pap2	mcr-1_type1	AI859mcr-1_type1	2014	Italy	Europe	Animal	Poultry	p
GCA_018186395.1	SAMEA104412400	Escherichia coli	Escherichia-744	DAEAIF010000051.1	32480	mcr-1	IncX4	conjugative	AA619	AI859	mcr-1→pap2	mcr-1_type1	AI859mcr-1_type1	2014	Italy	Europe	Animal	Poultry	p
GCA_018186415.1	SAMEA104412482	Escherichia coli	Escherichia-156	DAEAIH010000044.1	33297	mcr-1	IncX4	conjugative	AA619	AI859	IS26→hp→hp→hp→hp→mcr-1→pap2	mcr-1_type3	AI859mcr-1_type3	2014	Italy	Europe	Animal	Poultry	p
GCA_018186435.1	SAMEA104412480	Escherichia coli	Escherichia-1086	DAEAII010000067.1	9205	mcr-1	IncX4	non-mobilizable	AA619	AI859	mcr-1→pap2	mcr-1_type1	AI859mcr-1_type1	2014	Italy	Europe	Animal	Poultry	p
GCA_018186455.1	SAMEA104412469	Escherichia coli	Escherichia-354	DAEAIJ010000042.1	16327	mcr-1	IncX4	mobilizable	AA619	AI859	mcr-1→pap2	mcr-1_type1	AI859mcr-1_type1	2014	Italy	Europe	Animal	Poultry	p
GCA_018186475.1	SAMEA104412483	Escherichia coli	Escherichia-156	DAEAIM010000045.1	31813	mcr-1	IncX4	conjugative	AA619	AI859	mcr-1→pap2	mcr-1_type1	AI859mcr-1_type1	2014	Italy	Europe	Animal	Poultry	p
GCA_018187355.1	SAMEA104412477	Escherichia coli	Escherichia-345	DAEAIO010000035.1	34619	mcr-1	IncX4	conjugative	AA619	AI859	IS26→hp→hp→hp→hp→mcr-1→pap2	mcr-1_type3	AI859mcr-1_type3	2014	Italy	Europe	Animal	Poultry	p
GCA_018193975.1	SAMEA104412488	Escherichia coli	Escherichia-371	DAEAIU010000046.1	33303	mcr-1	IncX4	conjugative	AA619	AI859	IS26→hp→hp→hp→hp→mcr-1→pap2	mcr-1_type3	AI859mcr-1_type3	2014	Italy	Europe	Animal	Poultry	p
GCA_018194015.1	SAMEA104412486	Escherichia coli	Escherichia-359	DAEAJI010000071.1	15268	mcr-1	IncX4	mobilizable	AA619	AI859	mcr-1→pap2	mcr-1_type1	AI859mcr-1_type1	2014	Italy	Europe	Animal	Poultry	p
GCA_018194055.1	SAMEA104412479	Escherichia coli	Escherichia-101	DAEAJH010000064.1	13578	mcr-1	IncX4	non-mobilizable	AA619	AI859	mcr-1→pap2	mcr-1_type1	AI859mcr-1_type1	2014	Italy	Europe	Animal	Poultry	p
GCA_018194075.1	SAMEA104412464	Escherichia coli	Escherichia-155	DAEAJF010000043.1	32481	mcr-1	IncX4	conjugative	AA619	AI859	mcr-1→pap2	mcr-1_type1	AI859mcr-1_type1	2014	Italy	Europe	Animal	Poultry	p
[truncated: 4,825 more rows]

## Sheet: Table S3
Table S3 Basic information of 19693 mcr-positive contigs extracted from 13344 genomes
[truncated: 19,694 more rows]

## Sheet: Table S4
Table S4 The clustering results of ST10 Escherichia coli
[truncated: 347 more rows]

[truncated: 3 more sheets: Table S5, Table S6, Table S7]
